# Supplementary material for: 2-[(E)-2-(4-Chloro­phen­yl)ethen­yl]-1-methyl­pyridinium 4-methoxy­benzene­sulfonate
Source: Acta Crystallogr Sect E Struct Rep Online. 2009 Jun 10;65(Pt 7):o1549–50. doi: 10.1107/S1600536809021679 (PMC2969195; doi:10.1107/S1600536809021679)
Supplement: Supplementary file 2 [file e-65-o1549-Isup2.hkl]

# 
# h,k,l, Fc-squared, Fo-squared, sigma(Fo-squared) and status flag 
# 
data_I
_shelx_title ' k1om_0m in P2(1)/c (100K)' 
_shelx_refln_list_code          4 
_shelx_F_calc_maximum      498.84 
_exptl_crystal_F_000      1744.00 
_reflns_d_resolution_high  0.6614 
 
loop_ 
 _symmetry_equiv_pos_as_xyz 
 'x, y, z' 
 '-x, y+1/2, -z+1/2' 
 '-x, -y, -z' 
 'x, -y-1/2, z-1/2' 
 
_cell_length_a    15.2323 
_cell_length_b    14.2222 
_cell_length_c    17.9709 
_cell_angle_alpha  90.000 
_cell_angle_beta   99.842 
_cell_angle_gamma  90.000 
 
_shelx_F_squared_multiplier     1.000 
 
loop_ 
 _refln_index_h 
 _refln_index_k 
 _refln_index_l 
 _refln_F_squared_calc 
 _refln_F_squared_meas 
 _refln_F_squared_sigma 
 _refln_observed_status 
   2   0   0    18282.74    20104.04    360.97 o 
   3   0   0     1240.64     1119.41     25.56 o 
   4   0   0    39504.22    41107.84    727.30 o 
   5   0   0      130.63      153.56     18.55 o 
   6   0   0     2323.43     3310.86     51.94 o 
   7   0   0     4785.08     5059.44     76.26 o 
   8   0   0      307.74      219.65     10.93 o 
   9   0   0      298.72      249.77     21.90 o 
  10   0   0     5763.44     6159.05     95.59 o 
  11   0   0      575.72      605.76     23.51 o 
  12   0   0     5888.05     5652.48    108.20 o 
  13   0   0     1174.56     1065.51     78.19 o 
  14   0   0     1020.89     1132.25     38.08 o 
  15   0   0      146.92      164.84     13.38 o 
  16   0   0      483.09      457.48     18.17 o 
  17   0   0      158.53      151.64     16.43 o 
  18   0   0     2060.24     2209.28     51.71 o 
  19   0   0      141.77      138.03     19.42 o 
  20   0   0     1149.88     1290.38     70.84 o 
   2   1   0     6533.90     7121.06    194.94 o 
   3   1   0      661.86      614.35     16.87 o 
   4   1   0    94612.04    97972.97   1730.30 o 
   5   1   0      908.80      872.92     14.71 o 
   6   1   0       25.62       15.89      2.73 o 
   7   1   0      100.69       78.45      4.20 o 
   8   1   0    20142.66    21372.88    191.96 o 
   9   1   0       76.92       98.62      5.11 o 
  10   1   0       50.58       26.83      4.74 o 
  11   1   0      399.12      399.46     11.14 o 
  12   1   0      345.44      230.07      9.45 o 
  13   1   0     1885.48     1812.74     27.93 o 
  14   1   0       23.65       25.62      5.58 o 
  15   1   0        3.84        4.25      4.56 o 
  16   1   0     1232.64     1180.78     25.91 o 
  17   1   0      143.48      142.24     10.13 o 
  18   1   0      586.95      641.62     23.21 o 
  19   1   0      106.32      127.06     13.54 o 
  20   1   0       48.98       64.31     13.71 o 
  21   1   0       84.88      100.97     29.88 o 
   0   2   0    15813.10    10353.17    261.93 o 
   1   2   0      143.01      139.32      5.54 o 
   2   2   0    24882.31    27570.18    499.24 o 
   3   2   0        8.85        2.17      3.61 o 
   4   2   0    50572.70    55348.19    998.57 o 
   5   2   0      811.50      905.22     17.07 o 
   6   2   0    15124.02    16744.16    177.23 o 
   7   2   0     1677.34     1620.02     20.49 o 
   8   2   0     5740.60     6457.11     59.56 o 
   9   2   0     1634.60     1709.98     21.50 o 
  10   2   0      696.21      633.44     11.36 o 
  11   2   0     1705.99     1756.27     24.21 o 
  12   2   0      584.37      449.92     12.65 o 
  13   2   0      382.16      404.77     11.41 o 
  14   2   0       40.97       38.48      5.61 o 
  15   2   0       29.32       30.55      6.24 o 
  16   2   0       11.27       12.57      6.46 o 
  17   2   0       30.64       22.75      8.42 o 
  18   2   0      120.05       95.43     10.53 o 
  19   2   0      154.09      187.04     17.93 o 
  20   2   0      102.12       90.42     12.98 o 
  21   2   0      153.76      156.91     18.75 o 
   1   3   0      160.65      183.18      7.23 o 
   2   3   0     1493.21     1232.00     20.24 o 
   3   3   0      467.01      431.27     10.22 o 
   4   3   0     8610.33     8966.25    125.08 o 
   5   3   0     1215.32     1330.27     27.03 o 
   6   3   0      882.58     1078.45     16.83 o 
   7   3   0      400.37      339.99      9.27 o 
   8   3   0     3951.55     3771.26     40.59 o 
   9   3   0     1805.47     1862.31     20.78 o 
  10   3   0      999.82      903.40     12.00 o 
  11   3   0     6408.13     6348.17     55.35 o 
  12   3   0     3481.86     3481.26     34.44 o 
  13   3   0     2061.72     2125.83     24.39 o 
  14   3   0      242.39      194.06      8.09 o 
  15   3   0     1457.40     1389.84     42.54 o 
  16   3   0       19.66       15.66      7.74 o 
  17   3   0      481.70      473.25     20.30 o 
  18   3   0       71.14       73.09      9.78 o 
  19   3   0       63.67       70.09     11.53 o 
  20   3   0       53.58       41.56     11.15 o 
  21   3   0       95.95      107.34     14.66 o 
  22   3   0      297.18      375.96     26.68 o 
   0   4   0      501.11      408.20     18.07 o 
   1   4   0      834.03      833.34     17.65 o 
   2   4   0    19196.15    21206.62    223.24 o 
   3   4   0      389.66      417.01     10.95 o 
   4   4   0     8269.76     9312.83    112.63 o 
   5   4   0     1626.66     1674.96     24.72 o 
   6   4   0      494.50      777.23     11.47 o 
   7   4   0     1214.25     1305.20     18.10 o 
   8   4   0    12452.03    12283.13    111.07 o 
   9   4   0      886.56      899.56     13.06 o 
  10   4   0        1.13       -0.42      2.37 o 
  11   4   0      544.20      516.78      9.78 o 
  12   4   0     4029.22     3870.71     37.55 o 
  13   4   0      121.51       75.50      8.16 o 
  14   4   0     1104.95     1179.61     26.24 o 
  15   4   0      904.30      906.91     29.96 o 
  16   4   0       15.53        7.99      7.09 o 
  17   4   0        0.10       -1.31      7.47 o 
  18   4   0        5.95        3.72      9.48 o 
  19   4   0       52.46       41.57     11.16 o 
  20   4   0      549.72      581.72     23.07 o 
  21   4   0       13.10       27.36     13.22 o 
  22   4   0      164.54      192.65     26.12 o 
   1   5   0       30.72       17.03      3.41 o 
   2   5   0     3185.36     3062.07     36.41 o 
   3   5   0      510.31      482.45      7.68 o 
   4   5   0      138.42       79.66      4.92 o 
   5   5   0     5460.34     6011.62     67.63 o 
   6   5   0     3122.33     3300.51     37.56 o 
   7   5   0     1751.92     1769.44     18.90 o 
   8   5   0     1097.51      883.53     13.75 o 
   9   5   0     4366.52     4274.28     44.67 o 
  10   5   0     1634.44     1615.10     24.05 o 
  11   5   0     1544.83     1584.93     31.70 o 
  12   5   0     4614.67     4726.23     63.32 o 
  13   5   0     1953.38     1878.80     34.06 o 
  14   5   0       88.98       73.42      8.80 o 
  15   5   0     1546.91     1589.10     36.24 o 
  16   5   0      875.66      857.34     29.80 o 
  17   5   0      938.23      948.90     34.47 o 
  18   5   0      142.04      156.87     17.80 o 
  19   5   0     1026.45     1115.35     34.25 o 
  20   5   0       13.34       12.03      9.17 o 
  21   5   0      268.06      282.90     25.50 o 
  22   5   0       32.10       10.68     12.40 o 
   0   6   0    13111.60    14166.55    234.16 o 
   1   6   0        1.78        6.21      2.25 o 
   2   6   0      158.07      316.75      7.45 o 
   3   6   0     5746.03     6172.86     63.47 o 
   4   6   0     7298.19     7355.06     80.68 o 
   5   6   0      478.54      526.14     11.85 o 
   6   6   0      284.69      361.38     11.54 o 
   7   6   0     1615.18     1607.76     21.00 o 
   8   6   0      680.55      791.72     13.23 o 
   9   6   0       11.28       17.88      2.80 o 
  10   6   0      572.02      649.80     13.35 o 
  11   6   0       35.86       19.50      5.72 o 
  12   6   0      350.43      317.98     13.53 o 
  13   6   0       78.64       88.45      9.04 o 
  14   6   0        1.33       -3.96      6.17 o 
  15   6   0       10.40       14.12      7.59 o 
  16   6   0       88.79       66.67     12.91 o 
  17   6   0      240.63      233.41     19.84 o 
  18   6   0       75.21       74.17     15.10 o 
  19   6   0      346.13      357.65     18.99 o 
  20   6   0       92.10       94.36     13.11 o 
  21   6   0       55.22       49.19     11.75 o 
   1   7   0       10.27       11.50      2.61 o 
   2   7   0     6173.02     7283.80     74.61 o 
   3   7   0     2479.19     2895.28     33.58 o 
   4   7   0     7643.01     7507.51     92.31 o 
   5   7   0      182.20      130.17      6.34 o 
   6   7   0      278.87      312.27      9.78 o 
   7   7   0     3546.06     3644.70     43.84 o 
   8   7   0     7051.50     7033.93     76.28 o 
   9   7   0     1105.65     1106.85     22.61 o 
  10   7   0     1123.31      999.95     25.57 o 
  11   7   0     1241.58     1297.79     23.28 o 
  12   7   0       98.49      107.37      7.06 o 
  13   7   0      712.82      727.19     19.86 o 
  14   7   0       86.50       66.23      9.87 o 
  15   7   0      774.61      786.51     30.41 o 
  16   7   0      249.22      231.02     20.94 o 
  17   7   0      812.99      800.08     33.22 o 
  18   7   0        8.52        4.75      8.76 o 
  19   7   0      558.83      605.56     30.99 o 
  20   7   0      371.73      387.06     21.38 o 
  21   7   0      190.48      208.25     17.74 o 
   0   8   0     8337.75     8559.70    102.77 o 
   1   8   0      473.33      573.93      9.87 o 
   2   8   0      937.23      863.64     13.50 o 
   3   8   0      102.22      171.73      6.41 o 
   4   8   0     4567.34     4952.43     58.87 o 
   5   8   0      812.06      932.28     19.80 o 
   6   8   0        2.39        0.20      3.32 o 
   7   8   0        0.41        0.86      3.08 o 
   8   8   0     7411.12     7207.16     92.74 o 
   9   8   0     1523.52     1613.18     29.23 o 
  10   8   0     1122.14     1099.58     24.01 o 
  11   8   0        1.18       -6.65      4.59 o 
  12   8   0     1387.33     1355.15     28.62 o 
  13   8   0        0.09        0.90      6.42 o 
  14   8   0      611.00      626.84     48.01 o 
  15   8   0       80.82       76.00     13.56 o 
  16   8   0       60.57       62.41     18.01 o 
  17   8   0      226.64      266.14     18.65 o 
  18   8   0      560.06      576.49     26.11 o 
  19   8   0       32.48       34.59     10.68 o 
  20   8   0       12.50       19.44     10.41 o 
  21   8   0      404.18      409.46     22.56 o 
   1   9   0      640.49      628.49      9.32 o 
   2   9   0      814.45      714.27     12.59 o 
   3   9   0      205.21      216.38      7.39 o 
   4   9   0      417.01      419.66     10.10 o 
   5   9   0      237.81      230.78     11.44 o 
   6   9   0      189.05      141.39      7.98 o 
   7   9   0      308.34      342.10     21.65 o 
   8   9   0      386.32      390.04     12.52 o 
   9   9   0     1559.06     1649.89     27.70 o 
  10   9   0     1239.55     1216.90     26.03 o 
  11   9   0        7.10       13.98      5.91 o 
  12   9   0      506.12      475.30     19.93 o 
  13   9   0      110.99      100.36     13.50 o 
  14   9   0       13.72        1.38      8.33 o 
  15   9   0        0.29       -3.71      9.00 o 
  16   9   0      275.86      294.89     19.37 o 
  17   9   0       66.96       77.58     13.00 o 
  18   9   0      106.78       79.34     13.55 o 
  19   9   0      139.51      156.52     15.46 o 
  20   9   0      229.91      258.26     20.04 o 
   0  10   0        5.70        9.40      3.58 o 
   1  10   0       74.66       68.60      3.80 o 
   2  10   0     3950.29     4177.37     42.11 o 
   3  10   0      106.71      111.93      5.76 o 
   4  10   0     2327.95     2402.35     38.38 o 
   5  10   0       93.56       73.49      7.27 o 
   6  10   0        0.06       -2.00      3.93 o 
   7  10   0        8.77       27.40      6.37 o 
   8  10   0     2452.18     2462.60     42.77 o 
   9  10   0      103.69       97.53     10.26 o 
  10  10   0     1208.29     1220.11     36.21 o 
  11  10   0      102.48       90.65      9.23 o 
  12  10   0       15.03        7.62      8.83 o 
  13  10   0        6.00       12.94     10.61 o 
  14  10   0      234.64      184.32     15.51 o 
  15  10   0      601.95      692.66     26.53 o 
  16  10   0        5.08       -8.20      8.18 o 
  17  10   0       81.62       53.05     12.07 o 
  18  10   0       35.27       36.35     10.49 o 
  19  10   0      122.37      107.65     12.71 o 
  20  10   0       43.74       48.07     10.62 o 
   1  11   0      401.12      400.89     10.17 o 
   2  11   0      418.16      470.67     11.23 o 
   3  11   0     2070.25     2031.64     31.23 o 
   4  11   0     5313.36     4939.32     56.89 o 
   5  11   0      422.09      449.21     18.02 o 
   6  11   0       20.04       34.97      6.17 o 
   7  11   0      541.54      522.20     15.97 o 
   8  11   0      148.46      141.92      9.88 o 
   9  11   0       67.36       44.58      6.65 o 
  10  11   0     4385.83     4181.49     59.00 o 
  11  11   0        7.56       10.69      7.33 o 
  12  11   0       79.27       51.76     10.23 o 
  13  11   0       29.66       21.66     10.47 o 
  14  11   0       30.07       21.12      9.25 o 
  15  11   0        5.92        4.65      9.13 o 
  16  11   0     1552.08     1516.67     40.65 o 
  17  11   0       53.30       49.99     14.43 o 
  18  11   0       44.07       21.06     10.01 o 
  19  11   0       23.36       20.76     10.52 o 
   0  12   0     1100.14     1184.70     23.46 o 
   1  12   0     2122.95     2098.77     27.72 o 
   2  12   0      163.38      110.21      7.20 o 
   3  12   0      399.10      312.05     17.26 o 
   4  12   0       68.65       88.96      7.05 o 
   5  12   0       37.25       32.60      5.17 o 
   6  12   0     6692.73     6108.02     75.57 o 
   7  12   0      133.02      109.64      9.15 o 
   8  12   0       10.46        0.96      5.31 o 
   9  12   0       54.88       50.68      7.96 o 
  10  12   0      151.14      166.23     11.55 o 
  11  12   0       18.74       13.96      7.70 o 
  12  12   0      985.12      949.78     28.91 o 
  13  12   0       93.18       79.38     13.46 o 
  14  12   0      310.92      299.80     36.10 o 
  15  12   0      293.88      307.03     22.17 o 
  16  12   0      588.26      606.36     41.76 o 
  17  12   0      195.91      196.83     22.47 o 
  18  12   0        2.12      -12.80      8.21 o 
   1  13   0       40.44       23.23      7.50 o 
   2  13   0     3301.06     2609.28     35.96 o 
   3  13   0      351.19      324.42     12.49 o 
   4  13   0     1378.24     1233.53     24.46 o 
   5  13   0       27.20       28.90      5.38 o 
   6  13   0        7.30       13.00      5.42 o 
   7  13   0      409.09      418.81     14.28 o 
   8  13   0      257.83      283.26     13.84 o 
   9  13   0      163.57      154.36     12.40 o 
  10  13   0       15.74        2.08      7.44 o 
  11  13   0        5.06       -0.33      7.19 o 
  12  13   0     1225.32     1163.66     33.06 o 
  13  13   0      129.14      141.41     14.68 o 
  14  13   0        8.53        1.63      8.90 o 
  15  13   0      412.39      360.79     23.23 o 
  16  13   0       62.20       50.33     12.72 o 
  17  13   0       23.38       41.89      9.88 o 
  18  13   0      348.78      379.86     19.34 o 
   0  14   0     4077.57     4034.04    121.21 o 
   1  14   0      197.84      188.56     23.86 o 
   2  14   0      125.25      117.62     18.79 o 
   3  14   0      453.11      460.51     13.91 o 
   4  14   0        5.30        4.86      4.99 o 
   5  14   0     1218.27     1099.58     22.60 o 
   6  14   0       14.77       11.57      5.91 o 
   7  14   0      724.21      694.61     18.53 o 
   8  14   0      450.41      429.71     15.19 o 
   9  14   0       20.80       18.67      7.08 o 
  10  14   0       62.78       43.06     11.51 o 
  11  14   0       56.96       67.34      9.98 o 
  12  14   0      853.82      791.04     38.66 o 
  13  14   0      175.23      175.28     14.47 o 
  14  14   0        4.91        9.10      8.26 o 
  15  14   0      252.85      229.98     16.57 o 
  16  14   0      165.67      157.47     13.81 o 
  17  14   0       42.80       38.36      9.99 o 
   1  15   0       17.16       15.37     11.57 o 
   2  15   0      803.09      917.01     34.83 o 
   3  15   0       81.30       73.80     10.87 o 
   4  15   0     1169.24     1065.09     22.57 o 
   5  15   0      248.90      281.11     13.46 o 
   6  15   0       26.72       22.14      6.19 o 
   7  15   0       42.69       70.00      8.14 o 
   8  15   0      605.75      566.17     26.19 o 
   9  15   0      256.58      244.49     16.96 o 
  10  15   0      608.95      634.49     21.91 o 
  11  15   0       74.00       77.87     12.92 o 
  12  15   0      156.18      147.69     13.68 o 
  13  15   0       41.43       39.05     14.24 o 
  14  15   0       44.42       31.00     11.53 o 
  15  15   0        0.57       -1.24      7.47 o 
  16  15   0       88.80      108.02     13.12 o 
   0  16   0      601.60      608.20     40.48 o 
   1  16   0      625.52      617.23     88.80 o 
   2  16   0        8.54       14.85     10.96 o 
   3  16   0      349.67      367.51     23.94 o 
   4  16   0       99.61      100.30     12.88 o 
   5  16   0      192.16      232.49     17.08 o 
   6  16   0     1075.43     1127.53     24.71 o 
   7  16   0      176.23      169.19     12.80 o 
   8  16   0      473.17      440.22     18.72 o 
   9  16   0       24.52       13.69      7.92 o 
  10  16   0        4.83        4.15      7.42 o 
  11  16   0        0.45       -3.37      7.58 o 
  12  16   0       13.42       11.03      8.55 o 
  13  16   0       56.53       36.24     10.06 o 
  14  16   0       15.74       16.92      8.92 o 
  15  16   0        2.07        7.95      8.56 o 
   1  17   0       53.70       71.36     14.48 o 
   2  17   0       99.61      103.98     16.27 o 
   3  17   0        0.48       -2.79      8.51 o 
   4  17   0      259.28      285.76     27.50 o 
   5  17   0        2.38        3.06      9.07 o 
   6  17   0       91.44      138.86     20.14 o 
   7  17   0      239.84      236.47     16.33 o 
   8  17   0       18.71        0.01      7.49 o 
   9  17   0        0.06        3.90      7.57 o 
  10  17   0       36.81       31.97      9.76 o 
  11  17   0        8.03       12.66      7.84 o 
  12  17   0       35.44       40.11      9.58 o 
  13  17   0      157.09      148.44     13.88 o 
   0  18   0     1283.23     1320.50     66.27 o 
   1  18   0      117.77      147.18     18.86 o 
   2  18   0        2.13      -15.39      7.75 o 
   3  18   0        0.59       -1.93      8.86 o 
   4  18   0      322.77      367.69     39.64 o 
   5  18   0      101.23      120.87     19.28 o 
   6  18   0      689.63      695.05     36.71 o 
   7  18   0       51.94       61.27     17.54 o 
   8  18   0      146.93      105.60     20.34 o 
   9  18   0       16.21       28.02     15.50 o 
  10  18   0      292.42      347.33     17.60 o 
  11  18   0       99.44       95.29     11.79 o 
  12  18   0      147.38      165.45     14.50 o 
   1  19   0       64.12      110.01     15.60 o 
   2  19   0     1632.49     1890.63     84.34 o 
   3  19   0       99.65       84.35     16.93 o 
   4  19   0       46.10       42.81     16.60 o 
   5  19   0      108.71       98.51     19.97 o 
   6  19   0      160.36      220.60     25.29 o 
   7  19   0       34.88       25.13     15.16 o 
   8  19   0        4.99       -7.57     12.47 o 
   9  19   0      136.49      104.54     21.03 o 
  10  19   0      107.98      193.98     26.52 o 
   0  20   0      131.67      123.37     21.13 o 
   1  20   0        0.08        0.47     10.56 o 
   2  20   0      620.49      602.45     28.72 o 
   3  20   0       16.44       27.00     15.11 o 
   4  20   0        5.76       -8.45     12.82 o 
   5  20   0      114.91      117.34     21.54 o 
   6  20   0       67.67       61.77     18.91 o 
   7  20   0      259.24      245.78     27.55 o 
   8  20   0        7.86       -1.05     13.66 o 
   1  21   0        2.27       -3.38     10.84 o 
   2  21   0        6.29       22.14     15.82 o 
   3  21   0        1.79        8.01     16.14 o 
   4  21   0      116.33      103.63     46.27 o 
 -20   1   1      404.05      448.42     33.05 o 
 -19   1   1       96.96       88.57     11.92 o 
 -18   1   1        0.61        3.01      6.81 o 
 -17   1   1      539.91      509.27     14.92 o 
 -16   1   1        8.08        2.83      4.39 o 
 -15   1   1     1212.29     1161.86     22.17 o 
 -14   1   1      694.09      663.84     16.11 o 
 -13   1   1     2333.18     2370.95     33.12 o 
 -12   1   1     1343.66     1337.01     25.47 o 
 -11   1   1     4290.34     4355.69     50.58 o 
 -10   1   1      104.95      114.56      5.97 o 
  -9   1   1     2454.24     2558.38     29.81 o 
  -8   1   1     1154.53     1274.21     16.50 o 
  -7   1   1     3272.23     3331.49     35.15 o 
  -6   1   1    18252.57    19298.06    207.92 o 
  -5   1   1     2346.49     2481.97     41.12 o 
  -4   1   1    12340.98    12849.84    179.91 o 
  -3   1   1     1998.60     2019.99     31.68 o 
  -2   1   1     1337.64     1814.44     34.15 o 
  -1   1   1        0.05       -0.84      0.42 o 
   1   1   1       67.87       12.53      3.86 o 
   2   1   1     3538.36     4228.50     80.00 o 
   3   1   1     3877.83     3976.85     61.53 o 
   4   1   1    31967.78    36340.30    525.19 o 
   5   1   1      464.63      522.36     11.22 o 
   6   1   1     4534.02     4994.91     49.65 o 
   7   1   1     3623.64     3579.62     38.27 o 
   8   1   1    24438.77    25369.65    226.63 o 
   9   1   1     1239.27     1286.22     19.41 o 
  10   1   1     1059.65      978.80     16.48 o 
  11   1   1     3556.99     3524.56     46.38 o 
  12   1   1     2332.33     2608.83     38.22 o 
  13   1   1     2002.89     1901.75     31.83 o 
  14   1   1      368.50      320.33     12.97 o 
  15   1   1     1044.79     1040.71     26.85 o 
  16   1   1      253.36      229.49     18.47 o 
  17   1   1      859.49      840.69     49.15 o 
  18   1   1      245.43      228.67     15.76 o 
  19   1   1      375.65      358.24     35.27 o 
  20   1   1       34.31       20.94     11.21 o 
  21   1   1       80.42       84.82     28.43 o 
 -21   2   1       22.57       26.81     12.82 o 
 -20   2   1        2.98       19.34      9.29 o 
 -19   2   1      395.36      445.29     18.77 o 
 -18   2   1      302.75      359.23     18.56 o 
 -17   2   1       36.21       19.70      8.92 o 
 -16   2   1      260.04      282.33     19.32 o 
 -15   2   1       18.36       26.01      5.33 o 
 -14   2   1        1.85        0.29      4.16 o 
 -13   2   1      127.13      122.75      7.21 o 
 -12   2   1      162.13      133.76      8.30 o 
 -11   2   1        7.11        4.11      3.01 o 
 -10   2   1     2815.44     2846.04     27.77 o 
  -9   2   1     1074.46     1111.49     17.06 o 
  -8   2   1     4081.86     4189.75     38.09 o 
  -7   2   1      323.06      372.61      8.46 o 
  -6   2   1     3069.00     2561.51     32.60 o 
  -5   2   1      217.77      222.54      6.22 o 
  -4   2   1    14987.50    15034.83    177.56 o 
  -3   2   1     2273.69     2441.74     47.95 o 
  -2   2   1    21245.33    22608.82    402.97 o 
  -1   2   1       78.85       71.86      2.48 o 
   0   2   1     7895.23     8730.31    151.26 o 
   1   2   1      252.49      294.47      7.92 o 
   2   2   1    12179.45    12511.03    313.50 o 
   3   2   1      691.25      738.57     29.16 o 
   4   2   1     6557.30     6865.35     76.22 o 
   5   2   1      301.62      424.17      7.95 o 
   6   2   1     3245.32     3450.43     36.04 o 
   7   2   1      207.66      244.35      7.13 o 
   8   2   1     1133.77     1550.81     19.69 o 
   9   2   1      324.40      295.07      8.14 o 
  10   2   1       47.65       33.42      4.60 o 
  11   2   1        9.36       19.37      4.20 o 
  12   2   1    17447.52    17452.57    158.48 o 
  13   2   1      608.04      568.33     16.54 o 
  14   2   1       78.62       94.95      8.81 o 
  15   2   1      142.58      129.50     11.84 o 
  16   2   1     1088.29     1080.29     25.59 o 
  17   2   1        0.25        1.14      6.36 o 
  18   2   1       97.61       92.56     15.46 o 
  19   2   1      337.20      373.90     20.05 o 
  20   2   1      246.21      236.38     20.58 o 
  21   2   1       24.34       12.57     14.58 o 
  22   2   1        1.29      -12.06     19.76 o 
 -22   3   1       40.36       45.19     13.65 o 
 -21   3   1      374.44      437.88     23.05 o 
 -20   3   1      129.90      185.45     14.78 o 
 -19   3   1      269.29      277.02     16.07 o 
 -18   3   1      515.55      542.27     22.45 o 
 -17   3   1      239.80      251.29     13.88 o 
 -16   3   1        9.96       22.15      7.73 o 
 -15   3   1       53.93       51.87      8.77 o 
 -14   3   1      198.45      175.98      6.57 o 
 -13   3   1      161.35      136.61      6.93 o 
 -12   3   1      541.64      618.23     10.68 o 
 -11   3   1      101.38      104.56      4.39 o 
 -10   3   1      425.82      425.75      6.78 o 
  -9   3   1     1710.55     1743.99     17.55 o 
  -8   3   1     5553.08     5936.21     49.59 o 
  -7   3   1     2870.59     3075.79     31.27 o 
  -6   3   1      887.82      980.91     15.11 o 
  -5   3   1     5229.55     5488.70     60.54 o 
  -4   3   1     4818.83     4802.12     88.22 o 
  -3   3   1     2468.15     2567.11     47.79 o 
  -2   3   1      624.28      680.64     10.97 o 
  -1   3   1      131.72      127.58      4.11 o 
   0   3   1     2926.45     3054.29     86.63 o 
   1   3   1        0.01       -7.23      3.61 o 
   2   3   1       35.43       31.67      4.28 o 
   3   3   1     4196.30     4344.89    131.93 o 
   5   3   1     4124.37     4555.67     57.18 o 
   6   3   1     1071.71     1467.19     21.38 o 
   7   3   1      297.69      315.66      7.20 o 
   8   3   1     1283.06     1314.17     16.09 o 
   9   3   1     1172.27     1173.70     15.40 o 
  10   3   1      116.92       91.29      6.42 o 
  11   3   1      221.87      232.71      7.62 o 
  12   3   1     1024.07     1053.10     17.46 o 
  13   3   1      158.82      175.83      9.14 o 
  14   3   1      599.67      554.26     19.18 o 
  15   3   1      510.56      509.78     19.71 o 
  16   3   1      624.28      588.47     21.49 o 
  17   3   1      196.46      210.38     15.15 o 
  18   3   1       15.69       22.05      9.10 o 
  19   3   1      329.05      301.68     18.55 o 
  20   3   1        0.21        4.97     10.10 o 
  21   3   1      281.32      286.23     23.57 o 
  22   3   1       23.55       20.24     17.78 o 
 -22   4   1      469.80      488.60     25.35 o 
 -21   4   1      341.66      350.62     19.40 o 
 -20   4   1      259.06      305.65     26.42 o 
 -19   4   1      112.95      129.64     12.78 o 
 -18   4   1        1.35        6.21      7.22 o 
 -17   4   1      274.74      270.28     16.60 o 
 -16   4   1     1003.61      953.47     27.25 o 
 -15   4   1       21.99       19.88      7.49 o 
 -14   4   1      457.67      380.67     14.88 o 
 -13   4   1      146.84      126.95      8.34 o 
 -12   4   1     1296.22     1294.08     20.06 o 
 -11   4   1      383.29      372.73      8.49 o 
 -10   4   1     4824.52     4776.15     42.82 o 
  -9   4   1        0.19       -2.03      2.13 o 
  -8   4   1     2438.14     2729.73     29.97 o 
  -7   4   1      679.53      778.88     11.75 o 
  -6   4   1     3354.85     3466.78     35.01 o 
  -5   4   1     1189.52     1351.51     16.47 o 
  -4   4   1       60.28       55.74      3.36 o 
  -3   4   1     1174.57     1287.92     15.54 o 
  -2   4   1    11054.01    11127.43    135.40 o 
  -1   4   1      263.28      287.90     10.14 o 
   0   4   1    22166.87    23415.98    399.40 o 
   1   4   1     1039.97     1194.44     22.11 o 
   2   4   1    19185.82    20387.68    279.78 o 
   3   4   1      520.43      537.88     21.45 o 
   4   4   1       95.68       65.19      4.01 o 
   5   4   1     1727.73     2021.45     24.57 o 
   6   4   1    10769.92    12123.79    130.54 o 
   7   4   1      331.60      375.49      9.23 o 
   8   4   1     1052.64     1058.91     15.72 o 
   9   4   1        3.87        3.07      2.62 o 
  10   4   1     1818.96     1974.60     25.44 o 
  11   4   1     1462.32     1498.43     19.80 o 
  12   4   1      115.32      109.11      9.21 o 
  13   4   1      319.03      300.09     13.91 o 
  14   4   1      574.52      556.40     22.80 o 
  15   4   1        0.41       -2.99      6.60 o 
  16   4   1      573.88      594.21     37.42 o 
  17   4   1      119.29      135.72     13.39 o 
  18   4   1       77.28       53.79     10.74 o 
  19   4   1       60.64       65.57     14.06 o 
  20   4   1        1.80        6.96     11.04 o 
  21   4   1      534.35      564.18     45.98 o 
  22   4   1      215.49      241.82     22.40 o 
 -22   5   1      179.30      200.83     24.62 o 
 -21   5   1       25.82       30.76     10.47 o 
 -20   5   1      311.27      292.41     17.87 o 
 -19   5   1       24.53       27.28     10.73 o 
 -18   5   1       96.69      132.19     12.63 o 
 -17   5   1       12.99       20.15      8.33 o 
 -16   5   1      652.76      528.84     25.50 o 
 -15   5   1       24.28       27.38      8.10 o 
 -14   5   1      243.07      243.05     17.24 o 
 -13   5   1      205.18      189.70     11.01 o 
 -12   5   1     3483.90     3509.71     48.19 o 
 -11   5   1      610.55      514.93     13.53 o 
 -10   5   1      368.10      435.33      9.33 o 
  -9   5   1      195.07      218.71      6.57 o 
  -8   5   1     3316.55     3383.18     36.06 o 
  -7   5   1        0.18        2.08      1.32 o 
  -6   5   1       20.23       -2.88      1.44 o 
  -5   5   1     1183.50     1314.53     19.42 o 
  -4   5   1     8406.68     8612.32    120.97 o 
  -3   5   1      344.66      359.01      7.61 o 
  -2   5   1     2867.97     3134.83     31.87 o 
  -1   5   1      453.37      492.60     12.45 o 
   0   5   1     9759.85     9601.79    595.41 o 
   1   5   1      773.13      866.36     13.92 o 
   2   5   1      225.29      243.38      6.07 o 
   3   5   1      654.92      757.17     11.19 o 
   4   5   1     4352.20     5566.08     69.82 o 
   5   5   1      136.16      130.69      6.16 o 
   6   5   1      773.75      697.03     12.64 o 
   7   5   1       65.66       82.88      3.55 o 
   8   5   1     6916.87     7381.73     70.74 o 
   9   5   1       19.21       27.09      3.48 o 
  10   5   1      209.69      191.29      8.39 o 
  11   5   1      151.28      124.66      8.89 o 
  12   5   1      388.87      356.21     13.80 o 
  13   5   1      349.26      305.80     13.61 o 
  14   5   1     1224.38     1223.97     45.32 o 
  15   5   1        3.95       -5.36      6.34 o 
  16   5   1      359.61      369.01     18.82 o 
  17   5   1        0.69       -6.43      7.64 o 
  18   5   1       64.62       60.61     18.32 o 
  19   5   1       83.81       84.64     14.90 o 
  20   5   1     1171.69     1294.48     50.78 o 
  21   5   1       43.19       34.73     17.36 o 
 -21   6   1      277.97      279.40     23.46 o 
 -20   6   1        3.01       -4.89      8.91 o 
 -19   6   1       37.58       48.85     15.53 o 
 -18   6   1     1272.52     1315.10     32.61 o 
 -17   6   1      391.55      404.81     20.79 o 
 -16   6   1      849.92      833.50     31.41 o 
 -15   6   1      508.14      552.31     30.27 o 
 -14   6   1      152.78      146.77     10.90 o 
 -13   6   1      284.88      310.83     19.81 o 
 -12   6   1     2708.04     2586.82     40.91 o 
 -11   6   1       41.20       35.00      6.69 o 
 -10   6   1      438.10      413.52     10.04 o 
  -9   6   1        6.16        9.42      2.80 o 
  -8   6   1    13122.62    13560.47    117.43 o 
  -7   6   1      191.13      238.76      6.74 o 
  -6   6   1     4901.88     5070.15     54.57 o 
  -5   6   1      641.76      698.17     12.57 o 
  -4   6   1      693.64      657.88     10.85 o 
  -3   6   1      295.96      312.36      6.55 o 
  -2   6   1     3443.47     3193.49     29.13 o 
  -1   6   1        0.56       -0.34      1.56 o 
   0   6   1       93.77       42.74      7.57 o 
   1   6   1       16.40        7.22      3.97 o 
   2   6   1    14240.78    15817.56    152.37 o 
   3   6   1      914.51     1002.68     13.53 o 
   4   6   1    50870.46    53061.42    595.49 o 
   5   6   1     1071.73     1088.00     35.75 o 
   6   6   1        1.36       10.90      3.65 o 
   7   6   1      412.50      465.52     14.33 o 
   8   6   1       46.65       38.48      4.22 o 
   9   6   1       59.72       38.16      3.48 o 
  10   6   1     3036.92     2995.87     38.73 o 
  11   6   1      118.26      100.09      8.61 o 
  12   6   1       53.00       39.31      6.92 o 
  13   6   1       42.62       40.70      7.42 o 
  14   6   1       95.79      124.85     14.05 o 
  15   6   1      227.61      252.39     23.13 o 
  16   6   1      695.26      731.81     35.79 o 
  17   6   1     1009.60     1002.82     36.11 o 
  18   6   1      300.38      350.82     24.05 o 
  19   6   1      439.58      426.17     26.96 o 
  20   6   1      425.96      405.48     23.44 o 
  21   6   1      120.89      128.16     19.65 o 
 -21   7   1      132.08      131.58     15.35 o 
 -20   7   1      887.45      934.59     29.54 o 
 -19   7   1       91.99       86.47     12.53 o 
 -18   7   1        2.37       -1.59      7.35 o 
 -17   7   1      224.67      217.72     17.19 o 
 -16   7   1      649.72      628.10     27.30 o 
 -15   7   1     1096.70     1057.71     43.53 o 
 -14   7   1      778.27      798.35     52.66 o 
 -13   7   1      998.37     1001.65     19.72 o 
 -12   7   1        2.62        3.13      3.95 o 
 -11   7   1      844.92      817.30     19.78 o 
 -10   7   1      504.86      438.59     11.78 o 
  -9   7   1      482.47      443.08     11.56 o 
  -8   7   1     1695.08     1662.72     24.86 o 
  -7   7   1      909.48      873.58     16.10 o 
  -6   7   1      351.75      319.45      9.72 o 
  -5   7   1     1185.01     1154.49     19.61 o 
  -4   7   1     1785.54     1993.39     21.56 o 
  -3   7   1      499.04      625.33     10.40 o 
  -2   7   1     1220.67     1638.17     17.77 o 
  -1   7   1      876.58     1160.02     14.71 o 
   0   7   1    22225.55    23021.53    231.78 o 
   1   7   1      743.07      883.27     14.26 o 
   2   7   1      781.94      922.89     13.87 o 
   3   7   1     1080.26     1232.87     17.60 o 
   4   7   1     4537.02     4873.05     48.21 o 
   5   7   1      134.55      104.88     10.71 o 
   6   7   1       24.32       38.37      4.61 o 
   7   7   1      264.29      222.42      8.38 o 
   8   7   1       75.45       62.11      5.46 o 
   9   7   1     2406.69     2297.24     36.53 o 
  10   7   1     1997.61     1942.54     43.29 o 
  11   7   1      592.01      546.03     16.95 o 
  12   7   1      864.96      879.28     24.95 o 
  13   7   1      197.41      172.91     14.51 o 
  14   7   1       35.76       27.52      9.08 o 
  15   7   1      799.43      748.87     25.32 o 
  16   7   1      237.15      175.44     24.25 o 
  17   7   1      469.49      454.29     26.14 o 
  18   7   1        7.71        4.77     11.00 o 
  19   7   1       80.72       69.49     29.00 o 
  20   7   1      280.79      241.35     17.75 o 
  21   7   1        1.19       24.22     10.72 o 
 -21   8   1        0.08        7.45     10.05 o 
 -20   8   1       68.32       51.33     11.64 o 
 -19   8   1        7.53        6.56      8.42 o 
 -18   8   1      169.84      195.58     15.42 o 
 -17   8   1      246.95      277.72     18.97 o 
 -16   8   1       72.16       94.83     15.20 o 
 -15   8   1      347.65      318.50     18.40 o 
 -14   8   1       56.90       71.19      8.74 o 
 -13   8   1      600.23      605.41     17.78 o 
 -12   8   1        2.99       -4.23      4.19 o 
 -11   8   1      232.26      193.17     10.94 o 
 -10   8   1       40.10       41.68      6.40 o 
  -9   8   1     1217.31     1135.06     23.31 o 
  -8   8   1     1851.08     1801.04     27.46 o 
  -7   8   1      107.23      102.32      6.63 o 
  -6   8   1     1725.45     1972.96     29.83 o 
  -5   8   1     1384.75     1401.36     23.12 o 
  -4   8   1     1386.06     1405.76     22.45 o 
  -3   8   1        0.68       -0.95      1.85 o 
  -2   8   1     1488.30     1604.75     26.18 o 
  -1   8   1       12.26        6.56      2.42 o 
   0   8   1      174.71      190.40      5.25 o 
   1   8   1      111.90      136.00      8.46 o 
   2   8   1      233.96      263.20      6.64 o 
   3   8   1       14.03       12.84      2.87 o 
   4   8   1       46.83       72.44      4.79 o 
   5   8   1      384.75      382.25     11.23 o 
   6   8   1      830.42      776.75     23.17 o 
   7   8   1       13.26        5.01      3.83 o 
   8   8   1     5519.31     5608.71     70.84 o 
   9   8   1      693.95      710.38     18.53 o 
  10   8   1     4197.07     4137.79     57.69 o 
  11   8   1      319.93      257.37     18.73 o 
  12   8   1       95.20       70.69      9.52 o 
  13   8   1      245.65      250.85     15.09 o 
  14   8   1       13.14        5.12      9.22 o 
  15   8   1      358.63      362.68     27.84 o 
  16   8   1       49.62       71.50     14.47 o 
  17   8   1      489.76      534.69     31.29 o 
  18   8   1        0.00       -2.40     10.45 o 
  19   8   1        0.27       -5.23      9.48 o 
  20   8   1       10.35        3.72      9.79 o 
 -20   9   1      170.72      178.94     15.01 o 
 -19   9   1      559.80      535.75     22.61 o 
 -18   9   1       11.43       -2.01      7.95 o 
 -17   9   1      556.65      527.00     22.10 o 
 -16   9   1      233.90      274.07     27.34 o 
 -15   9   1      624.53      635.18     24.89 o 
 -14   9   1      748.89      739.96     30.26 o 
 -13   9   1     1080.95     1072.57     49.19 o 
 -12   9   1      245.53      204.95     16.74 o 
 -11   9   1       63.58       79.69      7.77 o 
 -10   9   1       68.45       48.04      6.84 o 
  -9   9   1      631.23      622.76     17.25 o 
  -8   9   1       65.70       55.31      6.12 o 
  -7   9   1      520.82      496.61     14.27 o 
  -6   9   1     1851.29     1897.86     27.34 o 
  -5   9   1      753.03      769.32     15.28 o 
  -4   9   1       68.89       38.85      5.37 o 
  -3   9   1       20.24       10.72      2.72 o 
  -2   9   1     1761.71     1822.38     23.08 o 
  -1   9   1      378.95      426.61      7.48 o 
   0   9   1      111.49       96.01      3.91 o 
   1   9   1       91.63       62.62      4.90 o 
   2   9   1     1165.45     1175.61     16.50 o 
   3   9   1      408.63      410.24      9.41 o 
   4   9   1     1096.10     1096.28     19.44 o 
   5   9   1      583.76      609.20     16.37 o 
   6   9   1     4649.04     4430.23     56.73 o 
   7   9   1      779.32      746.98     17.99 o 
   8   9   1     1795.93     1933.89     33.25 o 
   9   9   1       79.99       77.98      8.16 o 
  10   9   1      365.41      324.03     20.12 o 
  11   9   1      297.08      349.44     14.96 o 
  12   9   1     1326.43     1280.19     31.62 o 
  13   9   1      417.27      372.63     17.96 o 
  14   9   1       66.46       40.58     11.19 o 
  15   9   1     1242.77     1144.93     38.76 o 
  16   9   1      506.18      508.40     46.53 o 
  17   9   1      246.26      195.43     31.75 o 
  18   9   1        0.06      -11.84      8.55 o 
  19   9   1      270.26      229.08     19.81 o 
  20   9   1      200.78      216.99     18.06 o 
 -20  10   1       22.51       30.26      9.30 o 
 -19  10   1        0.48       -6.90     10.02 o 
 -18  10   1       53.03       50.97     10.90 o 
 -17  10   1        2.67        4.31      7.57 o 
 -16  10   1      549.82      593.23     23.97 o 
 -15  10   1      524.15      517.07     32.50 o 
 -14  10   1       40.10       33.40      8.20 o 
 -13  10   1       52.88       35.79      9.04 o 
 -12  10   1        3.52        1.13      6.89 o 
 -11  10   1      582.03      549.75     18.50 o 
 -10  10   1      268.27      272.30     19.16 o 
  -9  10   1      773.01      612.52     16.09 o 
  -8  10   1     3599.11     3359.13     47.48 o 
  -7  10   1      160.57      175.44     11.78 o 
  -6  10   1      377.11      324.82     10.65 o 
  -5  10   1        0.98        5.41      3.84 o 
  -4  10   1     2001.79     1856.41     26.79 o 
  -3  10   1     2212.84     2092.46     26.50 o 
  -2  10   1     2968.80     2861.42     31.34 o 
  -1  10   1      406.12      401.73      9.12 o 
   0  10   1      242.22      237.45      8.50 o 
   1  10   1      350.95      300.13      6.90 o 
   2  10   1     1616.29     1430.34     16.82 o 
   3  10   1     2793.94     2860.29     43.57 o 
   4  10   1     1288.13     1292.82     29.60 o 
   5  10   1     1447.67     1355.33     31.09 o 
   6  10   1      758.07      670.87     22.20 o 
   7  10   1      699.59      669.60     26.57 o 
   8  10   1        6.60       10.85      5.81 o 
   9  10   1      412.46      305.15     12.37 o 
  10  10   1      949.34      931.30     22.62 o 
  11  10   1      479.12      398.53     17.76 o 
  12  10   1      210.05      251.21     15.28 o 
  13  10   1        0.05        0.51      7.97 o 
  14  10   1       29.01       42.99     11.50 o 
  15  10   1       72.78       81.06     14.52 o 
  16  10   1       18.05       -9.22      9.61 o 
  17  10   1       52.84       51.01     12.08 o 
  18  10   1      780.18      802.79     35.96 o 
  19  10   1       65.44       70.04     14.79 o 
 -19  11   1      259.30      236.87     15.85 o 
 -18  11   1        5.91        4.14      8.56 o 
 -17  11   1      506.11      473.06     21.68 o 
 -16  11   1      325.53      291.94     19.67 o 
 -15  11   1      414.98      419.57     21.83 o 
 -14  11   1      130.23      157.86     14.88 o 
 -13  11   1      216.35      231.99     16.39 o 
 -12  11   1     1223.93     1156.95     37.55 o 
 -11  11   1       66.31       71.14     10.30 o 
 -10  11   1      328.99      379.38     16.05 o 
  -9  11   1      294.53      314.18     12.58 o 
  -8  11   1      185.26      138.72     15.03 o 
  -7  11   1      745.16      747.24     18.61 o 
  -6  11   1      413.44      346.13     11.76 o 
  -5  11   1       99.32      111.44      6.80 o 
  -4  11   1       23.52       16.98      4.44 o 
  -3  11   1       67.38       85.52      7.47 o 
  -2  11   1      184.23      127.95      6.45 o 
  -1  11   1      257.09      239.67      8.62 o 
   0  11   1      122.52      107.01      4.87 o 
   1  11   1      112.43      108.74      5.00 o 
   2  11   1      447.33      384.28     10.15 o 
   3  11   1      948.09      820.24     17.96 o 
   4  11   1      658.58      615.07     17.57 o 
   5  11   1       19.91       26.60     11.17 o 
   6  11   1      299.88      329.12     14.34 o 
   7  11   1      174.01      210.87     12.38 o 
   8  11   1      450.43      422.71     16.80 o 
   9  11   1      523.67      546.03     23.10 o 
  10  11   1      395.27      361.56     32.10 o 
  11  11   1      914.52      851.61     28.24 o 
  12  11   1      437.81      402.32     16.99 o 
  13  11   1      690.58      678.00     27.27 o 
  14  11   1      112.19       79.58     12.35 o 
  15  11   1        5.75       16.12      8.53 o 
  16  11   1      625.94      613.79     23.95 o 
  17  11   1      100.38       77.38     12.03 o 
  18  11   1       32.31       21.96      9.82 o 
  19  11   1      196.34      179.79     16.71 o 
 -18  12   1        1.94        1.40      8.24 o 
 -17  12   1      152.26      148.00     13.00 o 
 -16  12   1      179.18      163.72     13.27 o 
 -15  12   1      427.90      389.44     31.58 o 
 -14  12   1       13.44        9.20      8.33 o 
 -13  12   1        0.05       10.40      8.19 o 
 -12  12   1     2655.16     2516.10     77.94 o 
 -11  12   1       40.65       44.92      9.39 o 
 -10  12   1      478.63      393.86     18.36 o 
  -9  12   1      648.78      594.18     21.88 o 
  -8  12   1      400.28      306.80     12.38 o 
  -7  12   1      169.36      212.04      9.42 o 
  -6  12   1      401.97      278.84     10.32 o 
  -5  12   1      874.42      783.52     16.19 o 
  -4  12   1     2331.30     2044.64     28.33 o 
  -3  12   1      833.51      832.46     31.57 o 
  -2  12   1     3485.55     3349.40     42.17 o 
  -1  12   1      973.11     1018.85     17.60 o 
   0  12   1     1608.70     1489.80     21.72 o 
   1  12   1        4.98        1.53      3.74 o 
   2  12   1      432.52      337.04     11.32 o 
   3  12   1      142.22      121.54     11.89 o 
   4  12   1     2217.83     2320.53     54.10 o 
   5  12   1      210.98      205.38     11.68 o 
   6  12   1      645.06      586.46     17.09 o 
   7  12   1       40.49       26.09      6.30 o 
   8  12   1      632.12      514.99     28.31 o 
   9  12   1      328.83      284.73     18.16 o 
  10  12   1      108.58      109.34     12.03 o 
  11  12   1       55.76       62.45      9.91 o 
  12  12   1     1117.57     1045.85     30.74 o 
  13  12   1       53.08       34.48      9.74 o 
  14  12   1       76.07       46.60     10.93 o 
  15  12   1       20.55       22.86     10.01 o 
  16  12   1      230.98      280.87     20.06 o 
  17  12   1      136.57      134.07     17.70 o 
  18  12   1      165.76      174.38     18.43 o 
 -18  13   1       14.36       -3.81      8.30 o 
 -17  13   1        3.40        8.33      8.15 o 
 -16  13   1     1668.01     1634.38     35.39 o 
 -15  13   1        0.06        0.40      7.18 o 
 -14  13   1      147.70      126.17     12.96 o 
 -13  13   1       39.65       33.80     10.98 o 
 -12  13   1      164.28      147.62     12.67 o 
 -11  13   1      372.00      394.64     27.10 o 
 -10  13   1      548.43      541.44     20.31 o 
  -9  13   1       10.45       12.55      6.55 o 
  -8  13   1      871.59      810.55     22.03 o 
  -7  13   1       25.70       31.02      6.27 o 
  -6  13   1       45.01       66.71      8.78 o 
  -5  13   1       58.28       46.43      5.85 o 
  -4  13   1      176.43      242.27     10.40 o 
  -3  13   1      320.34      289.75     13.78 o 
  -2  13   1      452.60      514.53     14.98 o 
  -1  13   1      816.05      732.81     18.36 o 
   0  13   1     1290.41     1325.48     32.67 o 
   1  13   1     1156.61     1081.17     29.47 o 
   2  13   1      273.70      313.54     11.09 o 
   3  13   1       62.18       61.80      6.59 o 
   4  13   1      434.02      393.24     14.96 o 
   5  13   1     1204.65     1065.16     21.44 o 
   6  13   1      864.49      891.87     38.95 o 
   7  13   1      166.63      172.77     11.59 o 
   8  13   1      627.57      619.74     18.98 o 
   9  13   1       23.15       17.83      6.56 o 
  10  13   1        7.06        9.08      6.39 o 
  11  13   1        9.84       -9.11      6.47 o 
  12  13   1        1.21        5.74      7.95 o 
  13  13   1        5.86       12.52      8.27 o 
  14  13   1        4.15        7.46      8.85 o 
  15  13   1        0.46        4.68      8.90 o 
  16  13   1     1302.19     1270.13     44.14 o 
  17  13   1       66.39       57.41     13.60 o 
 -17  14   1       40.15       18.22      9.25 o 
 -16  14   1      106.76      109.10     12.18 o 
 -15  14   1       86.14       96.19     11.69 o 
 -14  14   1       22.26       15.71      7.85 o 
 -13  14   1        1.76       -0.73      7.64 o 
 -12  14   1      188.25      187.07     17.63 o 
 -11  14   1      234.19      280.91     18.13 o 
 -10  14   1     1152.40     1232.61     29.52 o 
  -9  14   1       14.94       22.47      7.07 o 
  -8  14   1      185.12      126.13     11.03 o 
  -7  14   1        0.05       -0.09      5.07 o 
  -6  14   1      675.98      674.02     17.64 o 
  -5  14   1       52.57       37.15      6.52 o 
  -4  14   1     3253.74     3075.92     75.26 o 
  -3  14   1        2.61        4.26      4.72 o 
  -2  14   1      194.13      201.04     13.25 o 
  -1  14   1        5.14        8.94      8.17 o 
   0  14   1       37.74       34.24     10.36 o 
   1  14   1        0.24        7.81      8.34 o 
   2  14   1      911.45     1082.52     36.55 o 
   3  14   1       79.28       64.60      6.94 o 
   4  14   1       72.18       60.28      7.87 o 
   5  14   1        6.98       11.42      6.07 o 
   6  14   1     2491.54     2406.56     36.94 o 
   7  14   1        4.08        3.34      5.65 o 
   8  14   1      404.88      437.07     16.74 o 
   9  14   1      144.74      126.80     15.68 o 
  10  14   1       39.87       25.66      9.31 o 
  11  14   1      251.25      203.26     16.09 o 
  12  14   1      267.59      180.89     16.07 o 
  13  14   1       30.08       18.34     13.46 o 
  14  14   1      128.01      136.34     15.67 o 
  15  14   1      203.33      196.02     18.04 o 
  16  14   1        5.09       -5.08      9.42 o 
  17  14   1       43.52       65.12     12.09 o 
 -16  15   1      668.84      706.61     42.14 o 
 -15  15   1       94.73      109.13     13.66 o 
 -14  15   1        6.27        2.23      7.73 o 
 -13  15   1       29.95       15.28      8.71 o 
 -12  15   1      100.76       99.62     11.98 o 
 -11  15   1       12.20       20.97      8.28 o 
 -10  15   1       83.31       56.89     12.70 o 
  -9  15   1      732.02      637.85     21.90 o 
  -8  15   1       19.19       23.11      7.63 o 
  -7  15   1       50.75       37.98      8.06 o 
  -6  15   1      100.23      110.95      9.26 o 
  -5  15   1       18.69       14.19      5.65 o 
  -4  15   1      470.55      378.25     12.89 o 
  -3  15   1       92.81       73.97      9.59 o 
  -2  15   1       21.49       16.75      9.88 o 
  -1  15   1       22.47       13.38     13.74 o 
   0  15   1      176.71      161.62     16.61 o 
   1  15   1      529.75      503.17     25.63 o 
   2  15   1       76.96       83.91     13.99 o 
   3  15   1       98.90      105.51     12.16 o 
   4  15   1      207.48      209.74     12.00 o 
   5  15   1       71.35       71.10      9.21 o 
   6  15   1       69.96       42.01      9.42 o 
   7  15   1      245.61      213.77     11.89 o 
   8  15   1        0.14        1.54      5.78 o 
   9  15   1      714.31      716.61     22.40 o 
  10  15   1       57.14       62.19      9.94 o 
  11  15   1        0.22        4.49      7.31 o 
  12  15   1      237.82      251.54     16.24 o 
  13  15   1       37.54       25.90      9.26 o 
  14  15   1       95.21       95.01     12.42 o 
  15  15   1       73.71       71.82     12.08 o 
  16  15   1      154.86      141.13     15.38 o 
 -15  16   1        0.06        6.99      8.52 o 
 -14  16   1        0.12        5.36      8.26 o 
 -13  16   1        0.72        6.56      7.91 o 
 -12  16   1        5.89        6.02      7.92 o 
 -11  16   1       85.63       81.92     10.01 o 
 -10  16   1      202.74      190.38     20.28 o 
  -9  16   1      126.60      113.36     11.55 o 
  -8  16   1       11.28        3.06      6.49 o 
  -7  16   1      482.26      447.62     16.59 o 
  -6  16   1      246.50      244.96     12.65 o 
  -5  16   1      114.00      141.25     10.94 o 
  -4  16   1     1619.19     1656.10     42.07 o 
  -3  16   1       36.42       32.69      9.75 o 
  -2  16   1       18.95       31.04     11.69 o 
  -1  16   1      406.67      394.60     27.95 o 
   0  16   1      707.55      687.45     31.01 o 
   1  16   1      184.77      227.80     19.73 o 
   2  16   1     1067.60     1075.34     39.01 o 
   3  16   1      179.85      179.96     17.96 o 
   4  16   1      512.68      449.82     26.24 o 
   5  16   1      194.56      161.49     15.14 o 
   6  16   1      190.98      150.23     14.87 o 
   7  16   1      488.12      487.17     26.26 o 
   8  16   1     1062.35     1049.58     27.82 o 
   9  16   1      149.76      141.85     12.84 o 
  10  16   1      227.38      244.04     15.71 o 
  11  16   1      109.71      124.66     12.91 o 
  12  16   1      987.79      970.28     37.22 o 
  13  16   1       24.10       33.97     10.14 o 
  14  16   1       82.78       88.85     13.16 o 
 -14  17   1       77.38       71.26     11.75 o 
 -13  17   1       11.65        1.83      8.14 o 
 -12  17   1      117.87      136.10     13.04 o 
 -11  17   1       85.22       82.87     10.74 o 
 -10  17   1      125.79      104.23     11.60 o 
  -9  17   1      137.46      123.32     11.54 o 
  -8  17   1      454.33      488.47     19.06 o 
  -7  17   1      541.34      546.80     27.87 o 
  -6  17   1     1420.48     1500.65     65.42 o 
  -5  17   1      135.29      118.63     18.59 o 
  -4  17   1       67.97       91.06     14.99 o 
  -3  17   1      179.89      179.99     16.03 o 
  -2  17   1       80.96       92.05     15.79 o 
  -1  17   1       75.42       69.17     21.08 o 
   0  17   1     2393.24     2415.41     65.16 o 
   1  17   1        4.55       18.43     10.91 o 
   2  17   1      713.65      673.18     32.29 o 
   3  17   1        3.97        9.95     10.47 o 
   4  17   1      878.26      910.35     32.00 o 
   5  17   1      262.03      226.19     17.86 o 
   6  17   1      147.75      160.86     16.32 o 
   7  17   1      465.17      434.58     20.67 o 
   8  17   1      654.62      681.53     23.17 o 
   9  17   1      187.56      163.29     14.12 o 
  10  17   1        0.02       -4.81      7.87 o 
  11  17   1       43.09       39.77     10.25 o 
  12  17   1      425.58      474.54     21.91 o 
  13  17   1      147.44      166.91     26.09 o 
 -12  18   1       61.12       44.71     10.11 o 
 -11  18   1       68.50       67.56     11.06 o 
 -10  18   1      282.14      341.82     19.58 o 
  -9  18   1      163.60      202.67     19.59 o 
  -8  18   1      217.88      264.45     21.33 o 
  -7  18   1      566.16      558.76     35.13 o 
  -6  18   1      311.42      366.95     30.48 o 
  -5  18   1      436.63      418.77     30.23 o 
  -4  18   1      580.21      646.86     34.99 o 
  -3  18   1      171.30      151.87     15.81 o 
  -2  18   1       48.94       50.24     11.56 o 
  -1  18   1       92.81       92.11     14.27 o 
   0  18   1      506.24      516.30     29.47 o 
   1  18   1      137.59      158.31     40.84 o 
   2  18   1      232.02      178.41     19.93 o 
   3  18   1      568.94      559.87     38.55 o 
   4  18   1      819.50      800.01     31.18 o 
   5  18   1      703.01      671.09     36.86 o 
   6  18   1      386.29      399.04     35.90 o 
   7  18   1      746.06      707.64     38.57 o 
   8  18   1      226.40      239.06     39.16 o 
   9  18   1       25.16       30.24     10.78 o 
  10  18   1     2899.54     3129.58     87.60 o 
  11  18   1       35.47       37.78     10.72 o 
  12  18   1        3.67        0.81      8.30 o 
 -10  19   1       89.30      127.21     20.34 o 
  -9  19   1       15.55       38.92     16.70 o 
  -8  19   1        1.96        3.79     13.65 o 
  -7  19   1        0.03        5.89     14.22 o 
  -6  19   1      486.90      593.07     35.98 o 
  -5  19   1       26.39       54.65     17.39 o 
  -4  19   1      329.89      432.26     31.36 o 
  -3  19   1      409.92      425.36     36.27 o 
  -2  19   1      602.76      725.27     40.34 o 
  -1  19   1        7.80       17.70     12.63 o 
   0  19   1       17.84       34.43     14.76 o 
   1  19   1       24.25       28.38     13.60 o 
   2  19   1       44.52       27.02     14.70 o 
   3  19   1      275.31      245.99     20.03 o 
   4  19   1        0.39        4.53     13.56 o 
   5  19   1      121.32      120.54     33.86 o 
   6  19   1      441.85      503.98     33.95 o 
   7  19   1      155.57      153.94     23.05 o 
   8  19   1       76.13       76.47     18.83 o 
   9  19   1       24.53       21.29     15.81 o 
  10  19   1      175.24      206.30     26.54 o 
  -8  20   1      107.68       37.50     24.82 o 
  -7  20   1        2.41       30.79     15.16 o 
  -6  20   1       20.30       52.48     17.73 o 
  -5  20   1       48.00       43.18     17.29 o 
  -4  20   1      956.84     1052.76     47.31 o 
  -3  20   1      530.14      601.77     91.33 o 
  -2  20   1       82.97       97.35     19.45 o 
  -1  20   1      654.52      690.37     38.96 o 
   0  20   1       34.84       36.06     14.36 o 
   1  20   1      171.14      142.10     20.84 o 
   2  20   1      382.72      481.78     45.30 o 
   3  20   1        6.09       24.79     20.10 o 
   4  20   1       86.46       57.06     17.13 o 
   5  20   1      197.48      210.49     47.47 o 
   6  20   1      192.59      160.13     25.66 o 
   7  20   1       97.88       98.66     21.02 o 
   8  20   1       60.10       81.40     20.41 o 
  -4  21   1       13.58       18.74     14.82 o 
  -3  21   1       22.90       55.26     18.06 o 
  -2  21   1       16.20       19.26     20.84 o 
  -1  21   1        7.21       24.82     21.93 o 
   0  21   1      595.16      717.47     32.09 o 
   1  21   1       20.06       19.48     12.69 o 
   2  21   1       62.15       71.35     19.15 o 
   3  21   1       28.11       52.34     18.40 o 
   4  21   1       31.97       31.29     17.84 o 
 -18   0   2     2132.21     2371.31     41.38 o 
 -17   0   2      112.51      112.88     10.19 o 
 -16   0   2      175.19      185.57     13.86 o 
 -15   0   2      730.84      721.55     31.96 o 
 -14   0   2     8809.51     9277.79    118.83 o 
 -13   0   2     2185.75     2203.33     38.54 o 
 -12   0   2       52.59       40.57      6.31 o 
 -11   0   2     1194.45     1339.61     23.67 o 
 -10   0   2      845.09      775.45     16.30 o 
  -9   0   2     1386.09     1503.72     23.72 o 
  -8   0   2    10005.43     9500.73    103.08 o 
  -7   0   2     9673.41    10168.99    121.37 o 
  -6   0   2        3.61       -5.17      2.59 o 
  -5   0   2     1529.39     1638.70     34.75 o 
  -4   0   2   188288.89   187060.70   4551.03 o 
  -3   0   2      441.89      446.03     16.87 o 
  -2   0   2     6902.22     8213.43    134.56 o 
  -1   0   2      372.00      218.75     25.68 o 
   0   0   2      501.79      -15.90      7.95 o 
   1   0   2        0.27       -2.95      1.48 o 
   2   0   2    13200.27    14653.10    263.25 o 
   3   0   2     1062.21     1015.20     36.63 o 
   4   0   2   196366.80   195766.95   3450.88 o 
   5   0   2      550.67      502.03     13.38 o 
   6   0   2      455.30      347.02     10.78 o 
   7   0   2        6.61        3.03      3.47 o 
   8   0   2     7006.93     7690.64    113.97 o 
   9   0   2      914.19      899.37     30.20 o 
  10   0   2      179.93      229.35     19.41 o 
  11   0   2       30.90       18.28      6.17 o 
  12   0   2     1993.70     2160.95     43.62 o 
  13   0   2        9.28       -5.39      6.02 o 
  14   0   2     2085.32     2076.53     44.90 o 
  15   0   2        2.47       15.60      9.62 o 
  16   0   2       86.64      121.29     19.64 o 
  17   0   2      127.00      159.64     21.69 o 
  18   0   2       83.63       89.55     16.87 o 
  19   0   2       47.27       55.86     14.87 o 
  20   0   2       52.10       39.76     22.41 o 
  21   0   2      173.13      209.88     35.90 o 
  22   0   2       83.94      118.80     33.25 o 
 -20   1   2        7.22       12.53      9.61 o 
 -19   1   2        1.20        4.64      7.30 o 
 -18   1   2      213.75      214.99     13.33 o 
 -17   1   2      399.09      423.41     12.13 o 
 -16   1   2      170.04      156.85      7.84 o 
 -15   1   2       55.75       53.66      5.77 o 
 -14   1   2     1566.21     1666.35     23.36 o 
 -13   1   2     1845.58     1757.05     23.44 o 
 -12   1   2      170.84      225.28      7.80 o 
 -11   1   2      684.22      718.14     15.97 o 
 -10   1   2     3402.50     3370.76     32.91 o 
  -9   1   2        1.47       -0.09      2.49 o 
  -8   1   2     1789.27     2004.64     22.12 o 
  -7   1   2      268.18      244.69      5.83 o 
  -6   1   2     2906.89     3219.82     36.01 o 
  -5   1   2       38.91       51.70      3.77 o 
  -4   1   2    10157.68    11149.78    133.26 o 
  -3   1   2        8.78        9.14      1.30 o 
  -2   1   2    11520.73    12175.77    127.97 o 
  -1   1   2      161.98      128.47      2.45 o 
   0   1   2        2.69        5.80      1.44 o 
   1   1   2      271.23      216.53      5.70 o 
   2   1   2     3111.49     2853.81     45.83 o 
   3   1   2     1582.36     1585.09     29.82 o 
   4   1   2   175920.09   180849.30   2374.69 o 
   5   1   2        5.13       10.82      1.84 o 
   6   1   2      621.03      592.44     10.73 o 
   7   1   2        1.69        2.11      2.37 o 
   8   1   2    36873.80    41826.74    368.10 o 
   9   1   2      852.54      792.64     21.73 o 
  10   1   2      214.35      373.41     12.29 o 
  11   1   2      302.99      287.23      9.91 o 
  12   1   2      310.70      311.87     10.96 o 
  13   1   2     1698.85     1650.00     29.60 o 
  14   1   2      306.56      350.57     10.97 o 
  15   1   2       14.27        5.28      6.09 o 
  16   1   2      267.12      247.66     15.20 o 
  17   1   2       28.26       28.76      8.90 o 
  18   1   2       25.56       32.69      9.62 o 
  19   1   2        5.65       11.85     12.94 o 
  20   1   2        0.02       10.65     13.59 o 
  21   1   2       28.70       47.03     17.00 o 
  22   1   2      213.10      252.77     40.24 o 
 -21   2   2      340.62      314.47     22.62 o 
 -20   2   2       24.97       17.57      8.37 o 
 -19   2   2      100.34      112.99     11.41 o 
 -18   2   2       31.78       34.60      8.22 o 
 -17   2   2      201.13      204.16     17.89 o 
 -16   2   2        3.52        6.77      4.94 o 
 -15   2   2      105.91       99.87      6.85 o 
 -14   2   2      131.38       93.97      6.99 o 
 -13   2   2     1144.08     1106.87     18.92 o 
 -12   2   2     2335.11     2417.63     32.35 o 
 -11   2   2     2252.83     2286.13     26.89 o 
 -10   2   2      173.27      170.33      7.15 o 
  -9   2   2     2114.17     2195.67     22.03 o 
  -8   2   2     3447.35     3973.55     36.18 o 
  -7   2   2     1933.81     1914.42     22.20 o 
  -6   2   2    18852.75    20074.54    192.63 o 
  -5   2   2      736.75      860.09     11.37 o 
  -4   2   2    10887.57    10970.78    115.36 o 
  -3   2   2     1066.11     1074.86     17.86 o 
  -2   2   2    15607.54    17675.48    149.22 o 
  -1   2   2       29.32       28.88      1.73 o 
   0   2   2    24661.08    26370.10    536.67 o 
   1   2   2     1060.33     1105.77     32.05 o 
   2   2   2    47990.46    49028.21   1212.79 o 
   3   2   2      383.70      423.41     10.94 o 
   4   2   2     1209.79     1053.43     16.14 o 
   5   2   2      239.21      214.68      5.65 o 
   6   2   2      485.65      605.75      9.54 o 
   7   2   2        0.90       -0.46      1.68 o 
   8   2   2      691.28      844.96     12.07 o 
   9   2   2      198.27      219.33      6.20 o 
  10   2   2     1267.12     1313.73     18.66 o 
  11   2   2      348.37      310.01     11.27 o 
  12   2   2     9020.16     9533.68     99.48 o 
  13   2   2        1.58        1.11      3.38 o 
  14   2   2       23.42        6.66      4.62 o 
  15   2   2       19.69       12.95      5.78 o 
  16   2   2     1220.28     1230.99     27.67 o 
  17   2   2        5.56        5.28      8.61 o 
  18   2   2      312.96      301.35     27.30 o 
  19   2   2       82.13      116.54     19.29 o 
  20   2   2       40.54       48.43     11.35 o 
  21   2   2       99.14      101.96     21.04 o 
  22   2   2        2.14      -36.15     18.07 o 
 -22   3   2        2.13       15.54     12.24 o 
 -21   3   2       98.38       75.20     13.18 o 
 -20   3   2       11.67       -0.09      7.26 o 
 -19   3   2      171.35      193.14     14.04 o 
 -18   3   2      212.13      190.69     13.36 o 
 -17   3   2      711.79      749.98     22.27 o 
 -16   3   2      846.35      874.78     23.32 o 
 -15   3   2      821.51      782.26     18.64 o 
 -14   3   2       30.18       26.32      5.18 o 
 -13   3   2     1813.54     1817.87     22.51 o 
 -12   3   2      251.02      265.50     11.66 o 
 -11   3   2     5723.27     5706.50     47.71 o 
 -10   3   2     1705.29     1650.76     16.68 o 
  -9   3   2     1245.53     1269.30     14.42 o 
  -8   3   2      681.66      475.85      7.81 o 
  -7   3   2      802.54      738.01     10.01 o 
  -6   3   2      216.96      315.58      6.59 o 
  -5   3   2      412.75      388.44      7.14 o 
  -4   3   2     3624.98     3534.12     36.46 o 
  -3   3   2        3.66        0.52      1.77 o 
  -2   3   2     2807.42     3467.97     36.63 o 
  -1   3   2      277.55      279.03      7.86 o 
   0   3   2      969.28      742.60     14.44 o 
   1   3   2       65.56       76.15      4.85 o 
   2   3   2    17895.10    20849.73    364.38 o 
   3   3   2     2077.24     2104.85     41.69 o 
   4   3   2      675.44      974.46     14.94 o 
   5   3   2      468.58      428.28      9.68 o 
   6   3   2     2295.29     2300.77     39.52 o 
   7   3   2     1698.16     1850.11     20.27 o 
   8   3   2     7302.39     8578.77     72.89 o 
   9   3   2     2430.02     2275.15     26.07 o 
  10   3   2      548.67      397.00      9.64 o 
  11   3   2     2543.42     2521.72     31.10 o 
  12   3   2       60.92       70.72      5.54 o 
  13   3   2     1321.26     1300.78     24.32 o 
  14   3   2       10.26       -0.37      5.39 o 
  15   3   2     1535.34     1419.47     38.69 o 
  16   3   2      114.95      118.03     12.36 o 
  17   3   2      198.74      152.77     17.88 o 
  18   3   2      204.65      233.54     19.49 o 
  19   3   2      318.11      322.91     34.08 o 
  20   3   2      241.41      207.78     34.10 o 
  21   3   2       22.86       17.81     12.60 o 
  22   3   2       11.23        4.32     15.85 o 
 -22   4   2      153.14      144.17     12.95 o 
 -21   4   2       11.87       16.76      9.54 o 
 -20   4   2        1.87       29.02      9.54 o 
 -19   4   2       25.57        9.70      8.20 o 
 -18   4   2      639.01      741.37     23.24 o 
 -17   4   2       55.90       40.17      8.65 o 
 -16   4   2       20.12       -0.57      6.58 o 
 -15   4   2     1003.05      949.25     26.60 o 
 -14   4   2      468.05      420.76     15.95 o 
 -13   4   2       25.69       35.07      5.93 o 
 -12   4   2      291.29      320.42      8.66 o 
 -11   4   2     3210.74     3281.34     32.11 o 
 -10   4   2      114.82      194.75      5.85 o 
  -9   4   2     1412.69     1433.45     23.88 o 
  -8   4   2     1521.25     1557.09     19.46 o 
  -7   4   2      188.02      214.79      5.84 o 
  -6   4   2    23773.56    25712.60    241.31 o 
  -5   4   2     2123.66     2252.30     30.14 o 
  -4   4   2     4794.93     5445.82     54.58 o 
  -3   4   2      776.23      762.98      9.31 o 
  -2   4   2     8610.80     8444.48     93.09 o 
  -1   4   2       14.39        7.86      1.78 o 
   0   4   2    13552.50    13822.01    188.46 o 
   1   4   2     2156.96     2263.85     27.60 o 
   2   4   2       15.64       27.89      2.76 o 
   3   4   2       20.98       28.62      2.03 o 
   4   4   2     4475.73     5175.09     65.08 o 
   5   4   2     1369.71     1401.12     20.83 o 
   6   4   2     4102.37     4029.48     62.72 o 
   7   4   2      869.02      888.46     13.89 o 
   8   4   2      524.78      424.58      9.56 o 
   9   4   2        0.05       -0.35      2.92 o 
  10   4   2      505.30      498.52     14.99 o 
  11   4   2        1.37        0.53      3.96 o 
  12   4   2        0.24        7.95      4.73 o 
  13   4   2      196.98      181.23      9.80 o 
  14   4   2       64.98       77.27      9.87 o 
  15   4   2       17.73       12.01      7.52 o 
  16   4   2     2488.27     2376.21     49.01 o 
  17   4   2        5.17       -1.17      7.58 o 
  18   4   2       42.84       63.15     11.20 o 
  19   4   2      120.85      167.40     18.22 o 
  20   4   2      120.43      134.18     24.10 o 
  21   4   2       24.19       38.05     13.91 o 
 -22   5   2        4.07       -8.08      8.06 o 
 -21   5   2       76.72       68.71     11.67 o 
 -20   5   2       94.27      107.93     12.80 o 
 -19   5   2     1000.48     1056.70     30.75 o 
 -18   5   2        1.22        2.95      7.02 o 
 -17   5   2      806.38      807.61     27.56 o 
 -16   5   2      769.69      853.35     24.10 o 
 -15   5   2     3463.71     3428.67     59.19 o 
 -14   5   2        6.44        4.40      6.47 o 
 -13   5   2      692.37      672.33     16.67 o 
 -12   5   2        0.22        4.87      4.50 o 
 -11   5   2     1182.44     1227.50     21.41 o 
 -10   5   2       15.51        6.25      2.81 o 
  -9   5   2     4548.81     4510.64     43.24 o 
  -8   5   2      861.03      733.26     11.34 o 
  -7   5   2     1454.70     1466.51     15.66 o 
  -6   5   2     3940.58     4376.34     40.42 o 
  -5   5   2     2339.39     2511.29     26.62 o 
  -4   5   2     1927.77     1968.09     28.42 o 
  -3   5   2       85.12       49.01      3.54 o 
  -2   5   2      605.30      512.94      8.48 o 
  -1   5   2      194.33      214.75      6.84 o 
   0   5   2      752.16      860.08     18.21 o 
   1   5   2       17.51        6.55      1.73 o 
   2   5   2      542.13      867.23     14.15 o 
   3   5   2     1135.15     1250.69     19.98 o 
   4   5   2       79.37      115.31      6.00 o 
   5   5   2     5882.32     6154.04     71.00 o 
   6   5   2      139.43      105.92      5.73 o 
   7   5   2     1011.29      952.45     25.66 o 
   8   5   2      703.50      817.05     11.01 o 
   9   5   2     3290.95     3175.65     48.08 o 
  10   5   2      385.38      446.77     16.74 o 
  11   5   2     1162.19     1180.13     29.04 o 
  12   5   2     2477.61     2377.50     39.45 o 
  13   5   2     2049.82     1960.21     35.82 o 
  14   5   2      116.65      111.88     11.38 o 
  15   5   2     1254.29     1301.60     32.51 o 
  16   5   2      771.16      801.14     26.10 o 
  17   5   2     1096.44     1196.42     33.19 o 
  18   5   2        1.00        2.58      8.15 o 
  19   5   2      100.05      143.09     22.62 o 
  20   5   2      216.71      231.32     40.36 o 
  21   5   2      394.61      361.74     26.96 o 
 -22   6   2       96.91       50.68     10.27 o 
 -21   6   2        0.16        3.24      8.96 o 
 -20   6   2      346.86      364.64     19.70 o 
 -19   6   2       66.10       98.50     12.70 o 
 -18   6   2      625.35      634.95     23.09 o 
 -17   6   2      276.00      255.12     15.43 o 
 -16   6   2      137.27      139.54     12.87 o 
 -15   6   2      166.47      175.53     17.25 o 
 -14   6   2        7.27        7.38      7.04 o 
 -13   6   2      541.26      541.10     19.96 o 
 -12   6   2      382.58      435.60     13.20 o 
 -11   6   2       11.33       -0.89      3.99 o 
 -10   6   2        2.90        3.59      3.29 o 
  -9   6   2      358.34      339.27      7.89 o 
  -8   6   2      247.03      310.26     11.48 o 
  -7   6   2     1631.55     1589.28     16.61 o 
  -6   6   2     1361.13     1430.46     18.58 o 
  -5   6   2      791.31      898.92     14.10 o 
  -4   6   2     5662.31     6235.41     55.27 o 
  -3   6   2     2857.19     3137.33     32.59 o 
  -2   6   2      321.23      466.28      7.42 o 
  -1   6   2      726.98      900.23     12.52 o 
   0   6   2     6051.93     6938.73     75.82 o 
   1   6   2      598.58      604.51      9.49 o 
   2   6   2     6848.91     8456.79     86.81 o 
   3   6   2     6796.52     7276.52     80.94 o 
   4   6   2     5188.58     5361.72     69.19 o 
   5   6   2        0.01       -0.88      2.72 o 
   6   6   2     1366.95     1779.38     27.24 o 
   7   6   2      486.27      510.29     12.81 o 
   8   6   2      163.41      182.41      6.61 o 
   9   6   2      556.14      547.11     21.39 o 
  10   6   2      129.67      125.41      9.04 o 
  11   6   2      372.60      311.64      9.83 o 
  12   6   2       51.79       68.97      8.30 o 
  13   6   2      101.41      102.86     22.12 o 
  14   6   2      295.85      244.88     15.12 o 
  15   6   2      146.56      123.10     12.72 o 
  16   6   2      110.82      109.18     12.64 o 
  17   6   2        2.66        1.27      8.12 o 
  18   6   2        6.75      -11.36      9.31 o 
  19   6   2      259.39      299.91     24.20 o 
  20   6   2       47.58       40.38     17.79 o 
  21   6   2        1.03        4.40     13.73 o 
 -21   7   2      674.06      661.45     22.10 o 
 -20   7   2      506.29      568.56     24.22 o 
 -19   7   2       67.10       41.24     10.34 o 
 -18   7   2      518.37      512.20     25.82 o 
 -17   7   2      434.32      407.63     18.90 o 
 -16   7   2     1211.05     1209.50     33.00 o 
 -15   7   2     1409.82     1495.31     38.61 o 
 -14   7   2     2339.38     2330.20     46.27 o 
 -13   7   2      952.44      997.14     30.39 o 
 -12   7   2     1115.28     1073.74     27.10 o 
 -11   7   2      567.49      578.48     12.95 o 
 -10   7   2     3271.46     3095.83     37.03 o 
  -9   7   2        0.80        0.08      2.97 o 
  -8   7   2       51.52       40.58      3.55 o 
  -7   7   2     3734.88     3689.35     39.76 o 
  -6   7   2      137.80      189.57      7.07 o 
  -5   7   2      226.63      285.08      8.11 o 
  -4   7   2       11.36       13.41      1.94 o 
  -3   7   2     6387.18     7125.67     65.14 o 
  -2   7   2    15583.18    17699.09    147.95 o 
  -1   7   2      281.82      331.84      7.45 o 
   0   7   2     2698.45     3040.60     33.25 o 
   1   7   2      228.00      324.37      7.18 o 
   2   7   2     2188.00     2505.13     27.17 o 
   3   7   2      306.13      362.51     10.06 o 
   4   7   2    16623.48    17735.48    172.49 o 
   5   7   2     1757.33     1703.47     29.29 o 
   6   7   2      643.50      688.70     19.12 o 
   7   7   2     1528.88     1528.61     23.87 o 
   8   7   2      953.47      887.72     20.12 o 
   9   7   2      552.83      554.83     16.24 o 
  10   7   2       74.14       82.05      8.10 o 
  11   7   2     1912.63     1899.23     35.86 o 
  12   7   2       16.93        3.91      6.78 o 
  13   7   2      889.01      935.56     26.69 o 
  14   7   2       22.32       18.05      7.67 o 
  15   7   2      277.75      305.75     17.54 o 
  16   7   2      350.18      338.44     19.06 o 
  17   7   2      419.38      332.95     27.70 o 
  18   7   2      204.79      232.93     21.53 o 
  19   7   2      217.21      168.44     20.30 o 
  20   7   2      218.30      202.10     24.18 o 
  21   7   2      268.04      264.24     23.06 o 
 -21   8   2      113.27      127.10     11.61 o 
 -20   8   2      228.89      295.24     14.76 o 
 -19   8   2      102.04      108.71     13.21 o 
 -18   8   2      248.99      245.91     16.59 o 
 -17   8   2      411.59      453.42     20.36 o 
 -16   8   2       38.50       22.81      8.16 o 
 -15   8   2       20.20       19.34      8.47 o 
 -14   8   2       80.71       81.95      8.28 o 
 -13   8   2      502.71      476.38     15.74 o 
 -12   8   2     2354.93     2382.93     44.76 o 
 -11   8   2      162.22      188.57      8.70 o 
 -10   8   2      572.96      566.58     15.60 o 
  -9   8   2      174.00      195.91      9.74 o 
  -8   8   2      120.45      169.95     12.32 o 
  -7   8   2      134.86      129.91      6.68 o 
  -6   8   2     4409.39     4465.95     50.52 o 
  -5   8   2       82.83       96.10      5.25 o 
  -4   8   2     1126.61     1151.10     15.51 o 
  -3   8   2      174.26      134.54      4.88 o 
  -2   8   2        4.10        2.11      1.89 o 
  -1   8   2      184.09      217.44      6.54 o 
   0   8   2    11180.35    11383.91    102.02 o 
   1   8   2      441.74      584.59     10.04 o 
   2   8   2     1232.28     1333.71     17.49 o 
   3   8   2      293.78      426.69      9.93 o 
   4   8   2     2177.92     2308.40     29.35 o 
   5   8   2     2476.66     2628.38     48.10 o 
   6   8   2     8838.69     8933.83    112.84 o 
   7   8   2     1139.07     1016.29     19.14 o 
   8   8   2        0.76        2.87      5.27 o 
   9   8   2      670.40      711.30     18.86 o 
  10   8   2      998.56      952.27     22.67 o 
  11   8   2      205.83      159.75     10.84 o 
  12   8   2      458.04      477.73     19.15 o 
  13   8   2      170.93      181.89     13.70 o 
  14   8   2      229.62      264.46     31.68 o 
  15   8   2      167.29      176.01     18.16 o 
  16   8   2        0.18       -1.32      8.93 o 
  17   8   2      757.89      793.57     33.85 o 
  18   8   2        3.53        2.94     11.39 o 
  19   8   2       37.54       34.21     14.26 o 
  20   8   2       85.94       91.34     18.30 o 
 -20   9   2       37.60       25.81      8.94 o 
 -19   9   2      323.30      350.31     15.89 o 
 -18   9   2       18.91       23.76      8.40 o 
 -17   9   2        2.20       -0.30      6.95 o 
 -16   9   2      252.45      224.82     14.24 o 
 -15   9   2       31.68       30.69      8.25 o 
 -14   9   2      826.26      821.95     23.70 o 
 -13   9   2      114.42       80.40     10.81 o 
 -12   9   2      693.63      634.93     21.94 o 
 -11   9   2        0.67       -1.73      5.19 o 
 -10   9   2       10.81        7.49      5.18 o 
  -9   9   2      476.57      519.52     14.28 o 
  -8   9   2     1574.96     1586.40     28.88 o 
  -7   9   2       11.24       12.53      4.52 o 
  -6   9   2      268.53      295.25      8.94 o 
  -5   9   2      701.83      690.95     10.87 o 
  -4   9   2     1079.42     1038.90     15.57 o 
  -3   9   2       27.26       40.87      3.52 o 
  -2   9   2     1366.01     1497.69     22.29 o 
  -1   9   2       66.35       70.51      3.57 o 
   0   9   2     2512.79     2489.07     26.48 o 
   1   9   2      646.24      612.38     14.92 o 
   2   9   2        7.65        4.11      2.81 o 
   3   9   2        9.42       17.18      4.12 o 
   4   9   2     1231.89     1319.06     29.33 o 
   5   9   2       31.37       41.02      6.47 o 
   6   9   2      133.11      116.01      7.59 o 
   7   9   2      630.96      586.58     18.25 o 
   8   9   2     2056.43     2107.26     35.57 o 
   9   9   2      463.37      564.12     19.52 o 
  10   9   2     1311.72     1213.06     26.75 o 
  11   9   2        3.65        3.28      6.41 o 
  12   9   2     1275.30     1222.81     31.01 o 
  13   9   2       76.32       74.33     10.59 o 
  14   9   2        0.02       -2.78      8.49 o 
  15   9   2        6.71        9.31     10.36 o 
  16   9   2       59.21       50.88     12.95 o 
  17   9   2       95.89       89.53     16.04 o 
  18   9   2        7.11        5.33     12.43 o 
  19   9   2       74.82       41.19     21.59 o 
  20   9   2       84.10       71.34     15.04 o 
 -20  10   2      249.80      251.17     15.89 o 
 -19  10   2       23.37       13.08      8.15 o 
 -18  10   2       17.81       24.62      8.32 o 
 -17  10   2        7.82       -3.00      7.38 o 
 -16  10   2        0.26        5.96      8.20 o 
 -15  10   2      737.18      781.05     24.66 o 
 -14  10   2        7.61       -1.13      7.50 o 
 -13  10   2       26.32       16.01      7.65 o 
 -12  10   2     1979.49     1927.56     41.15 o 
 -11  10   2       86.58       59.16      8.42 o 
 -10  10   2      147.04      163.41     11.00 o 
  -9  10   2        0.45        4.75      4.68 o 
  -8  10   2      491.47      443.26     14.36 o 
  -7  10   2      360.92      410.07     12.27 o 
  -6  10   2     6425.05     6736.73     70.07 o 
  -5  10   2      869.82      819.03     16.10 o 
  -4  10   2     2475.45     2461.82     30.39 o 
  -3  10   2      250.11      244.04      7.41 o 
  -2  10   2      142.22      144.47      5.93 o 
  -1  10   2      114.87      104.83      4.36 o 
   0  10   2     3005.96     3004.39     28.10 o 
   1  10   2        0.75       -1.81      2.62 o 
   2  10   2      783.94      703.74     13.62 o 
   3  10   2      741.43      701.79     17.36 o 
   4  10   2     1636.56     1739.36     47.72 o 
   5  10   2        1.89       -8.37      7.43 o 
   6  10   2     3305.43     3446.38     60.61 o 
   7  10   2       39.98       50.37      6.89 o 
   8  10   2      551.60      617.86     22.18 o 
   9  10   2       29.39       20.16      6.37 o 
  10  10   2     1069.35     1013.97     27.03 o 
  11  10   2       34.11       48.08      8.91 o 
  12  10   2      475.84      414.09     18.83 o 
  13  10   2      763.40      782.97     29.95 o 
  14  10   2      415.30      395.84     22.22 o 
  15  10   2      205.19      189.37     19.19 o 
  16  10   2       86.29       73.38     29.85 o 
  17  10   2       40.87       37.11     13.46 o 
  18  10   2      124.55      114.05     18.42 o 
  19  10   2      325.12      397.59     25.10 o 
 -19  11   2      189.96      189.60     18.34 o 
 -18  11   2      382.67      372.84     17.95 o 
 -17  11   2       14.10        1.60      7.29 o 
 -16  11   2      471.79      498.35     19.30 o 
 -15  11   2        3.76       -0.74      6.54 o 
 -14  11   2      860.21      855.10     46.37 o 
 -13  11   2       80.62       93.40     11.96 o 
 -12  11   2     1617.33     1592.17     37.48 o 
 -11  11   2        0.05      -11.96      5.98 o 
 -10  11   2      976.75      985.75     22.18 o 
  -9  11   2       11.29       10.00      5.21 o 
  -8  11   2     2583.31     2374.90     34.73 o 
  -7  11   2      501.37      453.72     12.39 o 
  -6  11   2      678.12      556.34     13.20 o 
  -5  11   2       70.44      104.62      9.54 o 
  -4  11   2     3131.10     2901.62     35.17 o 
  -3  11   2     5398.60     5200.00     58.53 o 
  -2  11   2      682.37      647.66     15.03 o 
  -1  11   2      450.82      389.42      9.47 o 
   0  11   2      413.78      409.19      8.41 o 
   1  11   2      631.94      563.87     12.38 o 
   2  11   2     4940.09     4806.78     54.76 o 
   3  11   2      947.71      894.11     24.43 o 
   4  11   2       14.35        6.15      5.70 o 
   5  11   2      215.28      233.13     13.68 o 
   6  11   2     5456.70     5012.76     81.94 o 
   7  11   2      203.28      217.87     12.71 o 
   8  11   2      278.12      222.88     13.10 o 
   9  11   2       83.28       64.46     10.05 o 
  10  11   2     1403.24     1452.41     30.27 o 
  11  11   2       29.38       31.78      7.48 o 
  12  11   2     1129.14     1192.59     41.51 o 
  13  11   2        1.88        4.00      8.17 o 
  14  11   2     1178.81     1229.19     41.00 o 
  15  11   2        0.32       -3.65     11.25 o 
  16  11   2        4.93        2.88     11.04 o 
  17  11   2      608.76      559.70     27.15 o 
  18  11   2      147.36      150.76     17.47 o 
  19  11   2        0.01      -13.49      8.81 o 
 -19  12   2       55.24       61.38     11.03 o 
 -18  12   2        6.96        4.25      8.13 o 
 -17  12   2       45.80       52.52     10.22 o 
 -16  12   2      340.75      335.38     17.00 o 
 -15  12   2        7.43       -2.58      6.78 o 
 -14  12   2      424.95      467.33     17.94 o 
 -13  12   2      139.74      132.66     14.42 o 
 -12  12   2     1828.10     1830.16     36.95 o 
 -11  12   2      159.62      133.52     11.26 o 
 -10  12   2       89.57       88.54      9.65 o 
  -9  12   2       10.76       31.28      7.05 o 
  -8  12   2     6280.36     6157.85     79.39 o 
  -7  12   2      370.82      398.53     15.86 o 
  -6  12   2        1.01       -0.89      4.28 o 
  -5  12   2        8.25       14.05      4.47 o 
  -4  12   2      187.80      163.73      8.52 o 
  -3  12   2     1655.11     1559.67     23.48 o 
  -2  12   2     1164.82     1017.06     17.47 o 
  -1  12   2     2283.25     2241.47     28.95 o 
   0  12   2     1144.52      988.66     18.83 o 
   1  12   2     1684.25     1636.05     41.44 o 
   2  12   2     5849.49     5300.45     65.45 o 
   3  12   2      293.21      319.73     15.23 o 
   4  12   2      578.99      557.44     20.40 o 
   5  12   2      438.47      454.94     18.74 o 
   6  12   2       65.39       38.17      8.76 o 
   7  12   2       54.19       45.21      7.99 o 
   8  12   2     2333.47     2238.07     54.01 o 
   9  12   2      546.85      538.41     20.17 o 
  10  12   2       87.93       64.52     15.70 o 
  11  12   2       10.22        7.38      6.70 o 
  12  12   2      260.10      262.80     16.67 o 
  13  12   2        2.15       18.42     15.25 o 
  14  12   2      870.57      969.89     56.69 o 
  15  12   2      494.16      569.75     25.60 o 
  16  12   2      127.78      106.16     13.30 o 
  17  12   2      103.42      118.02     15.67 o 
  18  12   2      114.23      116.78     16.32 o 
 -18  13   2       89.01       84.28     12.03 o 
 -17  13   2       61.24       62.06     10.94 o 
 -16  13   2     1990.02     2057.95     41.82 o 
 -15  13   2      545.09      543.87     20.20 o 
 -14  13   2      587.02      537.63     20.87 o 
 -13  13   2      140.49      144.93     11.81 o 
 -12  13   2      876.56      871.47     22.94 o 
 -11  13   2      174.46      130.02     11.48 o 
 -10  13   2        7.31       16.15      6.86 o 
  -9  13   2      832.85      811.13     22.31 o 
  -8  13   2      362.69      301.56     14.37 o 
  -7  13   2      405.01      385.15     17.22 o 
  -6  13   2        1.95       -4.22      4.01 o 
  -5  13   2      135.28      171.92      8.61 o 
  -4  13   2       32.24       27.60      4.39 o 
  -3  13   2     1033.93      937.49     16.65 o 
  -2  13   2     1773.30     1333.86     22.68 o 
  -1  13   2       74.58       71.45     13.98 o 
   0  13   2      348.74      274.82     14.96 o 
   1  13   2       84.24       84.36     15.51 o 
   2  13   2       59.43       15.78      4.86 o 
   3  13   2      529.98      434.75     13.05 o 
   4  13   2     1145.82     1091.24     23.07 o 
   5  13   2      113.53      129.36     16.07 o 
   6  13   2     1473.86     1329.09     29.95 o 
   7  13   2      736.07      689.91     22.23 o 
   8  13   2      321.84      268.56     15.25 o 
   9  13   2      104.92      101.60     11.31 o 
  10  13   2       91.77       67.53     10.26 o 
  11  13   2      155.52      133.17     13.07 o 
  12  13   2        0.04       -1.15      8.72 o 
  13  13   2      180.36      185.50     18.05 o 
  14  13   2      189.88      194.74     17.10 o 
  15  13   2       78.53       77.09     13.42 o 
  16  13   2      359.81      383.57     23.25 o 
  17  13   2        7.50       13.13     10.68 o 
 -17  14   2        0.37        6.87      8.72 o 
 -16  14   2        0.40        8.49      8.26 o 
 -15  14   2        2.54        3.86      7.53 o 
 -14  14   2      358.77      371.40     17.34 o 
 -13  14   2      445.22      446.97     18.48 o 
 -12  14   2       89.57      114.69     11.08 o 
 -11  14   2      220.63      189.97     12.16 o 
 -10  14   2      462.00      486.55     18.22 o 
  -9  14   2      141.41      138.73     13.09 o 
  -8  14   2      147.34      151.27     11.67 o 
  -7  14   2     1557.74     1474.85     27.99 o 
  -6  14   2      544.18      542.99     14.70 o 
  -5  14   2      448.50      410.02     12.75 o 
  -4  14   2      541.45      492.96     14.77 o 
  -3  14   2      533.64      580.09     13.76 o 
  -2  14   2       71.32       52.15      7.88 o 
  -1  14   2      356.77      403.00     22.12 o 
   0  14   2      564.54      533.41     25.90 o 
   1  14   2      405.98      376.30     48.19 o 
   2  14   2       29.76       94.58     13.55 o 
   3  14   2      295.54      258.37     10.97 o 
   4  14   2      810.51      781.22     19.88 o 
   5  14   2     1171.86     1072.82     26.50 o 
   6  14   2       94.19       65.13      9.22 o 
   7  14   2        1.65       -2.09      7.34 o 
   8  14   2     1091.07      994.18     24.86 o 
   9  14   2      292.56      323.85     18.72 o 
  10  14   2        0.01        6.68      6.80 o 
  11  14   2      155.41      130.39     13.79 o 
  12  14   2      258.53      253.44     26.63 o 
  13  14   2       39.30       15.73      9.70 o 
  14  14   2      451.41      480.04     24.61 o 
  15  14   2      195.89      173.43     17.33 o 
  16  14   2       45.30       37.20     12.29 o 
 -16  15   2      145.38      138.12     17.76 o 
 -15  15   2       52.54       39.18      9.42 o 
 -14  15   2      658.27      746.01     23.55 o 
 -13  15   2       98.17       72.71     14.81 o 
 -12  15   2       18.67       10.66      7.26 o 
 -11  15   2      212.00      232.30     16.25 o 
 -10  15   2      359.93      397.92     16.29 o 
  -9  15   2      169.34      174.73     12.86 o 
  -8  15   2     1068.18      998.47     23.73 o 
  -7  15   2      100.52      137.11     10.25 o 
  -6  15   2        2.98        7.86      5.75 o 
  -5  15   2      692.30      679.71     17.55 o 
  -4  15   2     1715.90     1634.73     33.70 o 
  -3  15   2       15.36       16.83      6.53 o 
  -2  15   2     1361.80     1340.40     35.50 o 
  -1  15   2       78.45       79.28     14.10 o 
   0  15   2      139.25      117.76     21.08 o 
   1  15   2        0.87       -5.78      8.69 o 
   2  15   2       10.02       24.34     10.43 o 
   3  15   2      324.23      355.03     22.93 o 
   4  15   2     3255.03     3121.57     47.61 o 
   5  15   2        0.09        8.23      5.87 o 
   6  15   2       62.90       34.76      7.24 o 
   7  15   2       31.72       32.13      7.24 o 
   8  15   2      133.04      120.55     11.17 o 
   9  15   2      190.51      220.55     17.45 o 
  10  15   2      176.10      188.89     15.72 o 
  11  15   2        2.26        1.02     10.47 o 
  12  15   2      632.65      669.14     28.62 o 
  13  15   2        2.72       14.40      9.75 o 
  14  15   2        1.58        0.83      9.31 o 
  15  15   2      137.83      143.53     16.54 o 
 -15  16   2        8.33       12.79      8.81 o 
 -14  16   2       45.85       38.28      9.38 o 
 -13  16   2      236.02      255.27     20.67 o 
 -12  16   2      461.86      486.19     23.23 o 
 -11  16   2       59.58       64.46      9.61 o 
 -10  16   2       54.37       47.69      8.87 o 
  -9  16   2       97.11       90.24     11.73 o 
  -8  16   2      520.91      463.16     19.51 o 
  -7  16   2      429.31      427.31     16.41 o 
  -6  16   2       43.80       32.19      7.23 o 
  -5  16   2      820.71      815.76     25.19 o 
  -4  16   2     1400.65     1424.82     38.39 o 
  -3  16   2      730.21      667.74     25.69 o 
  -2  16   2      373.98      380.63     19.87 o 
  -1  16   2      386.13      361.52     20.26 o 
   0  16   2      612.40      536.49     29.28 o 
   1  16   2      887.93      866.25     34.50 o 
   2  16   2      915.39     1011.31     38.25 o 
   3  16   2       51.44       53.46     12.55 o 
   4  16   2       33.57       28.17     11.01 o 
   5  16   2      116.92      132.85     17.29 o 
   6  16   2      195.68      232.78     12.50 o 
   7  16   2       23.81       24.93      7.38 o 
   8  16   2      344.01      324.72     19.94 o 
   9  16   2       75.70       67.33     10.17 o 
  10  16   2        0.63       11.69      8.12 o 
  11  16   2       36.62       40.43     10.00 o 
  12  16   2      496.39      484.36     21.76 o 
  13  16   2       12.57        6.44      8.95 o 
  14  16   2      221.42      234.74     17.68 o 
 -14  17   2       99.97      113.87     13.22 o 
 -13  17   2      158.72      162.48     14.06 o 
 -12  17   2      186.02      196.66     14.61 o 
 -11  17   2        0.12        9.90      8.15 o 
 -10  17   2       12.06       13.69      7.73 o 
  -9  17   2        4.94        1.61      7.21 o 
  -8  17   2       75.73       81.19     11.89 o 
  -7  17   2      223.62      232.06     16.34 o 
  -6  17   2       18.01       16.52      9.76 o 
  -5  17   2      218.76      189.36     22.14 o 
  -4  17   2       73.68       53.69     14.29 o 
  -3  17   2       46.36       35.82     14.96 o 
  -2  17   2        1.54        8.33      8.77 o 
  -1  17   2       20.99       16.98      9.32 o 
   0  17   2      275.93      326.81     19.48 o 
   1  17   2       33.00       44.98     20.60 o 
   2  17   2      157.65      169.26     22.29 o 
   3  17   2        0.15        9.31     17.95 o 
   4  17   2      151.01      129.15     17.89 o 
   5  17   2        2.03        3.15      8.96 o 
   6  17   2       92.07       51.23     13.77 o 
   7  17   2      289.82      298.77     17.77 o 
   8  17   2        1.73       -6.89      7.42 o 
   9  17   2       13.49       25.12      9.20 o 
  10  17   2       11.01       18.65      9.03 o 
  11  17   2       14.81        4.46      9.11 o 
  12  17   2       60.63       61.27     11.52 o 
  13  17   2       50.07       59.63     11.80 o 
 -12  18   2        1.50        8.95      8.95 o 
 -11  18   2       12.94        9.25      8.63 o 
 -10  18   2      874.89     1000.81     27.27 o 
  -9  18   2      157.03      180.82     16.72 o 
  -8  18   2     1226.34     1325.56     43.44 o 
  -7  18   2       43.55       51.17     28.19 o 
  -6  18   2      420.50      462.63    100.97 o 
  -5  18   2        4.91       22.42     13.58 o 
  -4  18   2      214.34      202.19     23.01 o 
  -3  18   2      222.49      182.49     21.47 o 
  -2  18   2      149.81      119.28     14.77 o 
  -1  18   2        2.56       18.21      9.90 o 
   0  18   2       87.91      118.99     14.88 o 
   1  18   2       67.19       78.69     20.00 o 
   2  18   2      424.82      417.92     27.22 o 
   3  18   2       29.35       28.97     12.83 o 
   4  18   2       10.27       31.50     14.46 o 
   5  18   2      433.41      451.33     24.51 o 
   6  18   2       30.73       41.54     12.13 o 
   7  18   2       12.47       27.23     14.65 o 
   8  18   2     1383.19     1468.01     55.37 o 
   9  18   2       16.33       27.47     10.55 o 
  10  18   2      182.02      230.10     16.84 o 
  11  18   2       24.61       30.73     10.61 o 
  12  18   2       82.22       84.22     12.88 o 
 -10  19   2      318.63      278.00     34.50 o 
  -9  19   2        2.40        3.57     14.34 o 
  -8  19   2       43.08       30.87     17.23 o 
  -7  19   2      179.93      220.06     41.08 o 
  -6  19   2     1149.15     1228.24     50.61 o 
  -5  19   2        3.34       29.43     14.82 o 
  -4  19   2      534.39      469.92     65.42 o 
  -3  19   2       43.73       71.80     17.85 o 
  -2  19   2      751.61      877.07     41.81 o 
  -1  19   2       16.08       11.31     10.61 o 
   0  19   2       21.16       11.81     12.35 o 
   1  19   2       98.54      141.67     26.75 o 
   2  19   2      502.24      516.92     31.34 o 
   3  19   2       21.45        9.33     12.17 o 
   4  19   2     1592.82     1600.88    111.30 o 
   5  19   2        0.27       12.85     10.62 o 
   6  19   2       24.93       -3.67     13.86 o 
   7  19   2       62.93       40.59     32.29 o 
   8  19   2       58.00       34.58     16.87 o 
   9  19   2      342.77      368.94     32.77 o 
  10  19   2      159.67      108.89     21.77 o 
  -8  20   2       34.48       56.09     18.32 o 
  -7  20   2      111.74      116.25     21.58 o 
  -6  20   2      596.60      569.05     37.12 o 
  -5  20   2       19.34        5.30     14.14 o 
  -4  20   2        0.26       -1.43     13.95 o 
  -3  20   2       17.93        9.03     14.46 o 
  -2  20   2     1062.12     1319.13     52.43 o 
  -1  20   2        0.88       21.21     19.76 o 
   0  20   2      230.79      210.34     23.34 o 
   1  20   2       95.28       91.18     18.67 o 
   2  20   2      111.81      138.27     20.85 o 
   3  20   2       12.51       21.12     13.20 o 
   4  20   2       23.95       16.63     13.01 o 
   5  20   2       67.21      105.20     20.67 o 
   6  20   2      979.46     1129.58     50.50 o 
   7  20   2      332.02      383.58     57.71 o 
  -4  21   2      148.88      154.62     24.01 o 
  -3  21   2       15.08       11.23     15.48 o 
  -2  21   2        4.26        1.20     18.80 o 
  -1  21   2        0.41       -6.27     17.35 o 
   0  21   2       57.03       31.81     22.65 o 
   1  21   2       26.85       17.64     14.74 o 
   2  21   2       10.85        3.21     11.79 o 
   3  21   2      290.36      383.07     25.46 o 
   4  21   2       22.97       29.18     16.91 o 
 -20   1   3      139.59      149.81     16.73 o 
 -19   1   3       78.36       77.57     11.31 o 
 -18   1   3       22.78       19.54      6.85 o 
 -17   1   3      309.02      343.87     13.46 o 
 -16   1   3      420.58      440.02     11.76 o 
 -15   1   3      730.13      705.10     16.28 o 
 -14   1   3      110.04       59.78      5.12 o 
 -13   1   3     1794.34     1866.71     21.72 o 
 -12   1   3      288.71      266.46      6.92 o 
 -11   1   3     4419.31     4537.75     36.53 o 
 -10   1   3     6725.69     6890.47     51.02 o 
  -9   1   3     2920.87     2997.10     25.07 o 
  -8   1   3     9363.53     9938.29     68.99 o 
  -7   1   3      541.96      561.92      8.46 o 
  -6   1   3     3110.92     3093.56     37.19 o 
  -5   1   3     7351.00     7183.96     70.23 o 
  -4   1   3     1541.63     1331.30     15.62 o 
  -3   1   3       36.00       24.17      2.05 o 
  -2   1   3      477.63      373.95      4.80 o 
  -1   1   3        4.70       -1.80      0.90 o 
   0   1   3      724.16      913.94     12.82 o 
   1   1   3        0.15       -3.01      1.50 o 
   2   1   3    11954.15    10931.57    160.85 o 
   3   1   3     3240.53     3237.50     54.63 o 
   4   1   3      864.00      960.67     13.14 o 
   5   1   3     1063.95     1012.02     13.12 o 
   6   1   3       90.15       38.07      2.96 o 
   7   1   3        1.88        5.67      2.09 o 
   8   1   3    17496.63    18385.52    168.92 o 
   9   1   3      533.71      566.05     10.78 o 
  10   1   3     1990.73     2147.01     26.73 o 
  11   1   3     2420.21     2342.92     27.13 o 
  12   1   3     2299.47     2217.12     30.43 o 
  13   1   3     1424.39     1412.76     22.91 o 
  14   1   3      128.60      113.71     10.93 o 
  15   1   3     2411.08     2306.58     44.44 o 
  16   1   3      135.66      117.51     12.22 o 
  17   1   3      382.60      401.32     19.45 o 
  18   1   3        1.36        1.92      7.75 o 
  19   1   3       53.17       61.05     21.16 o 
  20   1   3      264.27      279.63     22.47 o 
  21   1   3      363.67      351.33     31.52 o 
  22   1   3        7.54        1.92     14.82 o 
 -21   2   3      113.15      141.77     15.49 o 
 -20   2   3      244.45      247.98     30.40 o 
 -19   2   3      255.72      284.12     15.60 o 
 -18   2   3       48.09       52.33      8.98 o 
 -17   2   3       74.78       67.68      8.64 o 
 -16   2   3      708.23      679.19     17.14 o 
 -15   2   3       78.27       91.54      5.95 o 
 -14   2   3     2412.18     2368.38     26.08 o 
 -13   2   3      203.06      223.58      7.35 o 
 -12   2   3     2119.62     1935.71     20.65 o 
 -11   2   3       91.42      105.90      4.55 o 
 -10   2   3        8.91        4.09      2.31 o 
  -9   2   3        1.52       -3.62      1.81 o 
  -8   2   3      164.64       55.62      2.78 o 
  -7   2   3       11.50       25.92      4.05 o 
  -6   2   3       69.63       68.49      2.97 o 
  -5   2   3      511.71      598.16      8.85 o 
  -4   2   3     7331.76     8523.35     90.97 o 
  -3   2   3     2996.16     3244.88     33.69 o 
  -2   2   3    36121.14    37519.51    313.25 o 
  -1   2   3     2442.00     2468.52     29.48 o 
   0   2   3    18659.06    21035.16    248.34 o 
   1   2   3      108.72      148.01      5.05 o 
   2   2   3    16012.62    17171.52    247.90 o 
   3   2   3     1781.46     1870.58     24.12 o 
   4   2   3     9495.65     8997.84     91.03 o 
   5   2   3       59.70       62.69      3.36 o 
   6   2   3     2637.94     3334.94     33.49 o 
   7   2   3      458.84      575.91     16.29 o 
   8   2   3     2661.25     3036.38     32.52 o 
   9   2   3       21.15       11.53      3.94 o 
  10   2   3      400.50      382.59     10.45 o 
  11   2   3     1375.24     1229.83     20.81 o 
  12   2   3     1826.02     2002.21     34.18 o 
  13   2   3      248.49      229.79     11.66 o 
  14   2   3       45.66       36.28      7.15 o 
  15   2   3        9.19        8.27      6.30 o 
  16   2   3     3625.27     3654.74     62.03 o 
  17   2   3      171.42      191.68     17.75 o 
  18   2   3       89.04      126.84     16.10 o 
  19   2   3       31.90       63.38     13.87 o 
  20   2   3        6.97       -2.48     10.82 o 
  21   2   3       25.28       17.59     20.11 o 
  22   2   3      130.63      126.24     31.21 o 
 -22   3   3        1.79       14.24     12.10 o 
 -21   3   3      324.46      333.33     15.13 o 
 -20   3   3       14.23       19.96      8.77 o 
 -19   3   3       41.47       46.29      9.24 o 
 -18   3   3        0.06        7.74      6.91 o 
 -17   3   3      284.83      260.96     17.21 o 
 -16   3   3      154.11      142.90      8.14 o 
 -15   3   3      107.94      117.31      7.06 o 
 -14   3   3     1858.22     1805.62     21.97 o 
 -13   3   3      357.67      331.36      6.72 o 
 -12   3   3     1132.98     1008.45     11.98 o 
 -11   3   3       12.69       18.57      2.34 o 
 -10   3   3       35.80       50.93      2.66 o 
  -9   3   3     1116.73     1128.64     11.35 o 
  -8   3   3     2674.72     2839.46     25.27 o 
  -7   3   3     2478.02     2532.10     25.88 o 
  -6   3   3      722.76      610.21      9.71 o 
  -5   3   3     1134.74     1194.96     15.54 o 
  -4   3   3     1319.88     1234.50     12.56 o 
  -3   3   3      896.70      998.18     12.97 o 
  -2   3   3      716.58      800.85     11.03 o 
  -1   3   3       37.95       35.71      2.44 o 
   0   3   3     5939.66     6248.97     77.31 o 
   1   3   3     1238.87     1368.14     20.26 o 
   2   3   3     1068.62      826.34     15.87 o 
   3   3   3        0.27        3.79      1.77 o 
   4   3   3       41.07       86.90      6.37 o 
   5   3   3     1199.02     1424.65     18.67 o 
   6   3   3      222.04      224.68      6.77 o 
   7   3   3      296.84      286.10      6.86 o 
   8   3   3     3919.67     4341.10     42.85 o 
   9   3   3      219.74      229.75      7.47 o 
  10   3   3        0.06        2.92      2.93 o 
  11   3   3        4.11        4.85      3.79 o 
  12   3   3      229.34      201.96      9.95 o 
  13   3   3      275.46      289.90     11.94 o 
  14   3   3      132.89      102.34     11.83 o 
  15   3   3      248.51      244.88     16.38 o 
  16   3   3      769.35      759.37     34.00 o 
  17   3   3      386.33      371.25     22.57 o 
  18   3   3       19.31       33.40     11.70 o 
  19   3   3      882.75      898.30     35.00 o 
  20   3   3      609.21      587.90     35.88 o 
  21   3   3       53.29       51.35     14.22 o 
 -22   4   3      141.69      162.03     18.40 o 
 -21   4   3      213.10      222.11     13.32 o 
 -20   4   3        0.02        1.87      8.21 o 
 -19   4   3       27.27       21.12      8.18 o 
 -18   4   3       19.35       16.38      7.61 o 
 -17   4   3       48.28       70.44     10.48 o 
 -16   4   3      735.01      752.70     22.12 o 
 -15   4   3        7.89        7.91      5.25 o 
 -14   4   3      163.92      141.16     11.69 o 
 -13   4   3      203.81      178.06      9.70 o 
 -12   4   3     2565.04     2819.85     27.88 o 
 -11   4   3      992.19     1002.84     12.30 o 
 -10   4   3     2976.98     2990.82     26.00 o 
  -9   4   3       97.56       97.28      3.91 o 
  -8   4   3     1252.43     1319.98     15.43 o 
  -7   4   3      118.30      136.61      5.67 o 
  -6   4   3     1135.03     1356.28     14.47 o 
  -5   4   3      313.92      353.06      7.65 o 
  -4   4   3        2.74       -0.82      2.43 o 
  -3   4   3     1333.73     1464.82     14.88 o 
  -2   4   3    11424.04    12214.18     96.92 o 
  -1   4   3       12.46       11.56      2.06 o 
   0   4   3    10143.03    10871.78    128.25 o 
   1   4   3      112.67      119.63      4.34 o 
   2   4   3     3923.51     3756.76     39.13 o 
   3   4   3      366.15      440.76      8.61 o 
   4   4   3     7839.44     7895.38     87.47 o 
   5   4   3      788.83      887.53     17.84 o 
   6   4   3     5587.26     5904.88     57.34 o 
   7   4   3      669.99      665.95     12.02 o 
   8   4   3      641.89      684.99     13.52 o 
   9   4   3       19.55       12.92      3.25 o 
  10   4   3     2673.64     2591.05     35.19 o 
  11   4   3     1523.31     1408.40     24.33 o 
  12   4   3        2.73        3.46      4.86 o 
  13   4   3      177.85      143.72     15.46 o 
  14   4   3     1283.27     1056.28     27.99 o 
  15   4   3       85.44      111.22     11.74 o 
  16   4   3       37.84       23.19      8.92 o 
  17   4   3      267.65      308.12     26.09 o 
  18   4   3      219.65      176.24     18.35 o 
  19   4   3       39.31       57.67     13.32 o 
  20   4   3      365.56      371.90     32.48 o 
  21   4   3      346.39      436.02     36.20 o 
 -22   5   3       11.74       11.70      8.43 o 
 -21   5   3       63.14       44.91      9.91 o 
 -20   5   3     1009.16     1031.77     24.65 o 
 -19   5   3      185.39      179.04     14.52 o 
 -18   5   3        4.55        4.85      7.80 o 
 -17   5   3       35.64       25.57      8.58 o 
 -16   5   3       32.27       36.02      8.35 o 
 -15   5   3      311.21      311.74     14.90 o 
 -14   5   3      130.49      119.11      9.07 o 
 -13   5   3        9.93        7.15      4.48 o 
 -12   5   3      884.10      813.14     16.54 o 
 -11   5   3      416.30      383.65     10.37 o 
 -10   5   3       51.98       60.96      4.86 o 
  -9   5   3      311.40      340.20      8.72 o 
  -8   5   3    10040.41    10927.11    100.37 o 
  -7   5   3        5.86        7.98      1.87 o 
  -6   5   3     4355.49     4704.88     46.11 o 
  -5   5   3       91.39      124.97      4.83 o 
  -4   5   3     1166.31     1453.55     17.89 o 
  -3   5   3      146.95      174.40      4.22 o 
  -2   5   3      447.95      368.06      6.85 o 
  -1   5   3     1447.78     1655.59     20.50 o 
   0   5   3     7097.26     7589.27     92.62 o 
   1   5   3     3283.37     3734.46     36.70 o 
   2   5   3      537.86      590.10      9.79 o 
   3   5   3      343.06      318.83      7.75 o 
   4   5   3     1307.21     1488.09     24.67 o 
   5   5   3     1427.62     1481.88     23.09 o 
   6   5   3      462.07      399.82      9.22 o 
   7   5   3     1398.99     1399.70     20.03 o 
   8   5   3     2348.92     2340.97     30.50 o 
   9   5   3      813.97      785.15     13.62 o 
  10   5   3     6732.27     6800.12     74.90 o 
  11   5   3      169.19      133.28      8.24 o 
  12   5   3     1788.75     1731.54     32.54 o 
  13   5   3        0.79        3.30      6.62 o 
  14   5   3      567.89      495.22     19.56 o 
  15   5   3       24.09       12.69      7.71 o 
  16   5   3      101.95      109.96     12.77 o 
  17   5   3       86.53       85.03     14.29 o 
  18   5   3       24.81       34.00     12.14 o 
  19   5   3       37.40       24.16     12.17 o 
  20   5   3       83.79       71.93     19.57 o 
  21   5   3       48.29       38.40     18.44 o 
 -22   6   3      844.50      926.71     27.65 o 
 -21   6   3      328.68      384.02     17.02 o 
 -20   6   3        0.04        4.32      7.15 o 
 -19   6   3      259.64      235.77     17.14 o 
 -18   6   3     1332.31     1368.91     33.22 o 
 -17   6   3       46.39       40.97      9.17 o 
 -16   6   3     1965.43     1886.73     37.43 o 
 -15   6   3      295.94      350.80     16.09 o 
 -14   6   3      132.53      142.41     10.96 o 
 -13   6   3       65.63       47.23      6.73 o 
 -12   6   3      488.26      446.95     13.88 o 
 -11   6   3        4.82        2.28      4.57 o 
 -10   6   3       23.11       17.67      3.28 o 
  -9   6   3       61.61       59.11      4.43 o 
  -8   6   3      268.15      299.20      6.22 o 
  -7   6   3        8.76        2.80      1.93 o 
  -6   6   3     3583.52     3353.55     36.30 o 
  -5   6   3       95.28      109.20      4.80 o 
  -4   6   3    33259.15    35265.46    289.77 o 
  -3   6   3     2632.40     2747.09     27.66 o 
  -2   6   3      780.18      772.97     10.97 o 
  -1   6   3     2495.91     2753.84     27.26 o 
   0   6   3      994.99      820.83     13.65 o 
   1   6   3       76.94      101.38      3.84 o 
   2   6   3     7512.99     7733.47     78.45 o 
   3   6   3      576.31      542.13     11.34 o 
   4   6   3      240.05      199.60     10.85 o 
   5   6   3       54.11       42.02      4.68 o 
   6   6   3    11706.77    11678.46    127.59 o 
   7   6   3       79.27      100.40      5.19 o 
   8   6   3     6826.22     6719.20     67.08 o 
   9   6   3      447.14      379.87     11.42 o 
  10   6   3       17.10        7.56      4.98 o 
  11   6   3        4.33        8.06      5.30 o 
  12   6   3     2268.83     2325.62     70.85 o 
  13   6   3      527.24      531.94     19.68 o 
  14   6   3       13.75        0.88      6.43 o 
  15   6   3      405.83      421.56     19.64 o 
  16   6   3       98.23       77.29     11.57 o 
  17   6   3       16.51       22.75      9.61 o 
  18   6   3      409.74      489.75     24.91 o 
  19   6   3      650.85      720.16     54.70 o 
  20   6   3       74.39       94.38     21.70 o 
  21   6   3      261.93      310.52     33.41 o 
 -21   7   3      104.96      104.59     12.37 o 
 -20   7   3       39.12       29.32      8.32 o 
 -19   7   3      968.71     1041.04     25.79 o 
 -18   7   3      655.22      678.79     23.70 o 
 -17   7   3      695.32      723.35     23.83 o 
 -16   7   3      243.22      243.82     14.93 o 
 -15   7   3      261.81      250.40     14.45 o 
 -14   7   3      811.21      859.47     23.52 o 
 -13   7   3      722.73      706.73     16.65 o 
 -12   7   3       67.20       71.71      6.31 o 
 -11   7   3     1500.02     1476.67     22.98 o 
 -10   7   3     1266.67     1220.64     18.11 o 
  -9   7   3      485.42      439.42     10.53 o 
  -8   7   3       11.69        7.24      2.71 o 
  -7   7   3      171.50      184.02      6.45 o 
  -6   7   3      253.40      245.88      6.65 o 
  -5   7   3      247.49      223.57      6.72 o 
  -4   7   3     1991.03     2310.46     23.07 o 
  -3   7   3       30.29       19.18      2.39 o 
  -2   7   3     3157.95     3405.72     35.07 o 
  -1   7   3     1825.87     2062.98     22.31 o 
   0   7   3     5929.37     6746.98     59.21 o 
   1   7   3      731.52      769.37     13.24 o 
   2   7   3      103.00      293.22      5.98 o 
   3   7   3      233.61      240.08      7.81 o 
   4   7   3     3129.15     3337.72     37.97 o 
   5   7   3      159.31      126.17      7.60 o 
   6   7   3     1562.50     1566.32     26.68 o 
   7   7   3      216.67      235.17      8.31 o 
   8   7   3     6708.23     6581.00     80.75 o 
   9   7   3     1222.58     1159.72     24.44 o 
  10   7   3       17.25        6.69      5.29 o 
  11   7   3      806.90      745.88     20.55 o 
  12   7   3      537.96      580.33     20.74 o 
  13   7   3      730.64      726.42     23.38 o 
  14   7   3      133.81      177.35     13.83 o 
  15   7   3      253.97      234.82     16.10 o 
  16   7   3       11.71        8.33      8.07 o 
  17   7   3      172.79      159.56     16.78 o 
  18   7   3      142.15      158.20     19.10 o 
  19   7   3       76.43       82.20     16.38 o 
  20   7   3      145.82      129.69     24.01 o 
 -21   8   3        4.65       14.53      8.47 o 
 -20   8   3        4.13        0.59      7.55 o 
 -19   8   3       67.44       79.80      9.71 o 
 -18   8   3       16.25        9.43      6.68 o 
 -17   8   3      353.46      320.72     18.34 o 
 -16   8   3      217.44      240.78     14.09 o 
 -15   8   3       69.71       53.28      8.28 o 
 -14   8   3       50.31       33.28      5.81 o 
 -13   8   3       22.29       26.32      5.41 o 
 -12   8   3      386.32      380.57     13.89 o 
 -11   8   3       10.48       11.83      6.75 o 
 -10   8   3       27.12       28.41      5.36 o 
  -9   8   3     3187.73     3018.71     38.78 o 
  -8   8   3      446.15      384.99     11.41 o 
  -7   8   3      218.10      185.90      7.06 o 
  -6   8   3     1230.01     1262.96     18.61 o 
  -5   8   3      544.47      526.90     10.87 o 
  -4   8   3     2546.50     2580.21     27.66 o 
  -3   8   3      282.33      260.56      7.66 o 
  -2   8   3       64.28      110.42      4.92 o 
  -1   8   3      586.60      591.99     10.72 o 
   0   8   3      168.92      164.71      5.62 o 
   1   8   3       15.44       32.62      3.53 o 
   2   8   3       33.21       16.72      2.52 o 
   3   8   3      615.08      659.04     10.56 o 
   4   8   3     5501.62     5833.51     68.79 o 
   5   8   3        7.41       16.27      4.51 o 
   6   8   3     4653.34     4845.31     67.57 o 
   7   8   3      549.10      545.26     17.50 o 
   8   8   3      185.28      263.12     11.95 o 
   9   8   3      460.66      435.85     21.26 o 
  10   8   3       17.83       21.28      6.22 o 
  11   8   3      528.74      444.95     17.86 o 
  12   8   3     1547.18     1497.39     37.32 o 
  13   8   3      221.50      202.70     14.41 o 
  14   8   3      799.50      834.90     28.33 o 
  15   8   3      427.46      417.24     20.40 o 
  16   8   3       21.80       18.02      8.82 o 
  17   8   3       69.60       73.18     15.20 o 
  18   8   3       20.13        6.60     11.35 o 
  19   8   3       13.14       16.75     13.09 o 
  20   8   3        0.13      -11.71     11.49 o 
 -20   9   3      535.83      572.38     28.04 o 
 -19   9   3      386.29      381.83     17.55 o 
 -18   9   3       54.80       63.71      9.60 o 
 -17   9   3      839.73      817.58     22.68 o 
 -16   9   3      727.44      744.10     21.17 o 
 -15   9   3      786.15      798.11     23.82 o 
 -14   9   3      216.58      241.19     14.35 o 
 -13   9   3     1417.07     1323.44     30.34 o 
 -12   9   3      876.34      810.66     24.66 o 
 -11   9   3      307.21      270.77     13.16 o 
 -10   9   3      184.93      236.17     10.74 o 
  -9   9   3     2141.37     2104.24     33.21 o 
  -8   9   3     1145.72     1224.50     21.42 o 
  -7   9   3     1550.34     1432.53     23.09 o 
  -6   9   3      268.72      253.46     11.91 o 
  -5   9   3      565.94      603.47     10.63 o 
  -4   9   3     6456.52     6047.95     53.21 o 
  -3   9   3      646.20      567.33      9.56 o 
  -2   9   3       99.31      100.59      4.44 o 
  -1   9   3     1296.41     1386.81     19.23 o 
   0   9   3     2868.32     2766.62     28.83 o 
   1   9   3      249.83      279.09      8.76 o 
   2   9   3     3285.50     3307.66     38.05 o 
   3   9   3      294.36      299.56      9.14 o 
   4   9   3       42.59      104.78      5.32 o 
   5   9   3       49.69       42.61      7.76 o 
   6   9   3      119.72      151.51      9.44 o 
   7   9   3     5387.19     5052.95     73.71 o 
   8   9   3     1396.06     1260.37     26.19 o 
   9   9   3      476.72      399.34     15.09 o 
  10   9   3      148.01      153.10     12.03 o 
  11   9   3      801.91      806.05     24.48 o 
  12   9   3      845.52      850.36     26.12 o 
  13   9   3     1084.33     1027.20     29.49 o 
  14   9   3     1354.86     1407.12     35.96 o 
  15   9   3      293.05      268.91     17.62 o 
  16   9   3      301.58      307.05     23.14 o 
  17   9   3      103.70       87.24     16.51 o 
  18   9   3      143.05      135.84     19.05 o 
  19   9   3      324.69      309.37     26.13 o 
  20   9   3        0.46       -1.76     12.80 o 
 -20  10   3       47.44       54.25     10.16 o 
 -19  10   3        0.08        8.49      7.86 o 
 -18  10   3      242.17      246.16     14.93 o 
 -17  10   3        0.34        2.64      8.30 o 
 -16  10   3      353.58      310.29     15.35 o 
 -15  10   3      313.84      314.90     14.80 o 
 -14  10   3       92.80       82.24      9.03 o 
 -13  10   3      179.58      137.97     10.18 o 
 -12  10   3       20.83       19.27      6.46 o 
 -11  10   3      291.95      285.87     13.66 o 
 -10  10   3      774.26      736.07     18.44 o 
  -9  10   3      377.62      336.36     12.56 o 
  -8  10   3     2097.02     2086.93     35.12 o 
  -7  10   3     1972.78     1859.59     26.01 o 
  -6  10   3     1169.61     1177.16     19.19 o 
  -5  10   3      507.16      520.50     12.99 o 
  -4  10   3     1858.82     1757.52     22.48 o 
  -3  10   3       70.61       70.87      5.07 o 
  -2  10   3      688.84      580.33     10.08 o 
  -1  10   3     2641.90     2651.60     27.91 o 
   0  10   3     1264.06     1178.78     16.22 o 
   1  10   3       53.04       46.66      3.89 o 
   2  10   3     1978.77     1964.37     28.81 o 
   3  10   3      871.71      952.84     19.96 o 
   4  10   3     2171.44     1979.61     39.96 o 
   5  10   3        0.29        0.06      5.13 o 
   6  10   3       13.84       16.01      5.90 o 
   7  10   3      123.06      133.73     11.96 o 
   8  10   3      122.99      122.49     10.54 o 
   9  10   3     1603.04     1435.55     32.56 o 
  10  10   3     1209.30     1255.99     42.38 o 
  11  10   3     1820.13     1742.51     38.19 o 
  12  10   3      734.29      743.56     24.64 o 
  13  10   3       44.03       26.80      8.87 o 
  14  10   3      331.91      341.27     19.16 o 
  15  10   3        5.67       15.31      8.62 o 
  16  10   3      708.32      778.69     34.02 o 
  17  10   3        4.61       -8.24     11.10 o 
  18  10   3       56.28       60.34     19.39 o 
  19  10   3      106.47      132.77     30.73 o 
 -19  11   3      154.48      158.48     14.66 o 
 -18  11   3       14.44       12.17      8.19 o 
 -17  11   3      300.22      328.27     21.73 o 
 -16  11   3        1.81      -10.53      6.44 o 
 -15  11   3      278.97      255.93     14.23 o 
 -14  11   3        0.52       10.49      6.28 o 
 -13  11   3      831.72      863.18     22.27 o 
 -12  11   3      112.19       97.50      9.34 o 
 -11  11   3     1619.84     1468.24     33.48 o 
 -10  11   3     1361.09     1259.30     25.25 o 
  -9  11   3        0.90       -1.43      5.32 o 
  -8  11   3     1125.13     1168.19     22.94 o 
  -7  11   3      302.15      302.47     15.52 o 
  -6  11   3      644.36      657.80     14.75 o 
  -5  11   3        2.73        5.23      3.70 o 
  -4  11   3     6133.29     5745.88     55.77 o 
  -3  11   3      109.43      143.80     11.58 o 
  -2  11   3     3809.62     3691.60     36.48 o 
  -1  11   3      666.56      645.85     12.44 o 
   0  11   3     4013.90     3615.38     34.80 o 
   1  11   3      418.89      321.46     13.81 o 
   2  11   3     1229.03     1238.81     31.76 o 
   3  11   3     1326.70     1218.80     29.49 o 
   4  11   3     1332.23     1137.12     29.03 o 
   5  11   3      127.52      111.78     10.64 o 
   6  11   3       18.69       11.58      6.55 o 
   7  11   3        0.06        1.02      6.26 o 
   8  11   3       81.57       61.93      7.96 o 
   9  11   3     2422.72     2217.71     38.59 o 
  10  11   3       32.46       34.43      8.58 o 
  11  11   3      168.15      160.25     13.60 o 
  12  11   3       39.51       29.11      8.81 o 
  13  11   3      204.21      251.15     18.35 o 
  14  11   3      764.27      836.58     28.47 o 
  15  11   3       74.20       54.78     13.83 o 
  16  11   3       81.11       56.66     17.05 o 
  17  11   3      179.93      166.90     20.42 o 
  18  11   3      117.46      112.88     19.06 o 
 -19  12   3       16.60        8.29      8.76 o 
 -18  12   3       64.82       59.23     10.61 o 
 -17  12   3        0.01       -5.00      7.39 o 
 -16  12   3     1006.56     1062.39     40.50 o 
 -15  12   3       37.81       39.98      8.74 o 
 -14  12   3      246.29      279.24     23.51 o 
 -13  12   3       44.78       39.63      8.09 o 
 -12  12   3     1711.41     1577.47     31.04 o 
 -11  12   3      183.29      204.01     11.88 o 
 -10  12   3      294.76      283.56     12.97 o 
  -9  12   3      158.87      155.77     10.26 o 
  -8  12   3     4411.52     4155.13     53.80 o 
  -7  12   3       88.82       65.49      6.72 o 
  -6  12   3     4085.78     3955.13     43.09 o 
  -5  12   3     2243.57     2064.86     27.99 o 
  -4  12   3      568.26      699.37     14.00 o 
  -3  12   3      123.97      121.53      6.61 o 
  -2  12   3        0.57       -3.05      3.68 o 
  -1  12   3     2270.74     2313.41     29.76 o 
   0  12   3     3040.99     2974.08     42.14 o 
   1  12   3      106.33      104.60     11.02 o 
   2  12   3      291.37      295.31     17.74 o 
   3  12   3        7.84       13.19      5.58 o 
   4  12   3       10.67        4.65      7.76 o 
   5  12   3      112.08      163.32     12.90 o 
   6  12   3      139.50      212.21     14.38 o 
   7  12   3        2.76       -2.30      7.69 o 
   8  12   3       99.18      105.88     10.83 o 
   9  12   3       27.84       16.81      7.35 o 
  10  12   3      259.48      226.58     17.88 o 
  11  12   3      129.55      149.76     12.28 o 
  12  12   3       42.41       30.26      8.50 o 
  13  12   3      137.14      134.52     17.51 o 
  14  12   3      466.26      446.01     22.77 o 
  15  12   3      282.53      296.39     27.72 o 
  16  12   3        0.66      -11.78      8.10 o 
  17  12   3      158.99      144.75     17.08 o 
  18  12   3        1.35        2.22      9.26 o 
 -18  13   3      927.05     1035.22     28.97 o 
 -17  13   3        0.38        1.89      8.04 o 
 -16  13   3      955.57      925.37     40.12 o 
 -15  13   3       13.28       10.81      7.80 o 
 -14  13   3       52.37       41.00      8.49 o 
 -13  13   3      323.59      286.80     15.04 o 
 -12  13   3      159.84      168.21     11.98 o 
 -11  13   3       73.35       86.33      9.29 o 
 -10  13   3       53.56       70.13      8.53 o 
  -9  13   3      117.09       93.55      9.03 o 
  -8  13   3       64.58       50.25      7.33 o 
  -7  13   3        0.20        0.22      5.41 o 
  -6  13   3     2550.43     2512.06     34.68 o 
  -5  13   3      705.96      761.03     15.40 o 
  -4  13   3       13.20        2.29      3.66 o 
  -3  13   3      596.94      484.85     11.86 o 
  -2  13   3     1207.50     1047.08     19.98 o 
  -1  13   3        7.11        4.04      4.81 o 
   0  13   3        7.69        3.91      6.09 o 
   1  13   3     2074.85     2044.19     43.89 o 
   2  13   3     1994.85     1887.87     31.33 o 
   3  13   3      145.82      138.94      9.10 o 
   4  13   3       10.23       14.40      6.19 o 
   5  13   3      146.05      103.53     11.40 o 
   6  13   3      308.64      313.37     17.60 o 
   7  13   3      109.77       98.65     15.65 o 
   8  13   3      968.82     1042.59     28.21 o 
   9  13   3      296.33      313.34     16.90 o 
  10  13   3       96.45      103.58     12.66 o 
  11  13   3       15.06       13.22      7.95 o 
  12  13   3       64.50       34.06     10.61 o 
  13  13   3      114.84      132.49     17.59 o 
  14  13   3       83.87       87.15     15.78 o 
  15  13   3        3.53       10.85     11.55 o 
  16  13   3      257.16      219.70     19.26 o 
  17  13   3       53.02       40.39     12.30 o 
 -17  14   3       24.38       28.99      9.40 o 
 -16  14   3      151.61      181.31     14.40 o 
 -15  14   3      282.19      277.48     18.10 o 
 -14  14   3      650.37      767.86     23.22 o 
 -13  14   3       45.15       23.81      7.75 o 
 -12  14   3      808.25      828.89     22.94 o 
 -11  14   3      191.26      195.22     12.50 o 
 -10  14   3       36.36       35.62      7.53 o 
  -9  14   3      283.39      282.93     13.51 o 
  -8  14   3      902.52      923.46     25.79 o 
  -7  14   3      237.43      211.77     11.59 o 
  -6  14   3      813.42      818.80     21.12 o 
  -5  14   3       52.85       27.03      6.27 o 
  -4  14   3      314.16      308.93     16.30 o 
  -3  14   3      206.41      205.56      9.32 o 
  -2  14   3     2493.76     2638.70     41.58 o 
  -1  14   3      332.04      329.37     17.09 o 
   0  14   3       74.36       81.24     25.18 o 
   1  14   3       87.37       71.24     12.69 o 
   2  14   3      976.98      939.78     34.45 o 
   3  14   3      113.82      107.39      8.12 o 
   4  14   3     1022.60     1087.81     36.15 o 
   5  14   3      522.53      459.78     25.53 o 
   6  14   3       40.87       35.49     10.30 o 
   7  14   3        2.43        1.12      6.39 o 
   8  14   3      755.47      658.50     23.05 o 
   9  14   3        1.26       14.50      8.07 o 
  10  14   3     1208.62     1318.90     34.56 o 
  11  14   3      469.45      460.93     21.48 o 
  12  14   3      172.96      182.41     31.75 o 
  13  14   3       27.91       25.59     10.44 o 
  14  14   3      103.27       97.69     14.65 o 
  15  14   3       50.44       47.53     12.26 o 
  16  14   3       56.59       40.74     12.70 o 
 -16  15   3      213.36      209.84     15.75 o 
 -15  15   3       16.94       13.02      8.59 o 
 -14  15   3      125.41      102.78     12.02 o 
 -13  15   3       22.82       13.26      7.92 o 
 -12  15   3      485.82      496.83     19.03 o 
 -11  15   3       52.95       51.52      8.73 o 
 -10  15   3        8.72       15.95      7.06 o 
  -9  15   3      167.64      198.61     18.27 o 
  -8  15   3      168.28      152.12     15.79 o 
  -7  15   3        5.03        9.63      5.87 o 
  -6  15   3      123.42       94.93      9.25 o 
  -5  15   3       47.31       36.90      6.86 o 
  -4  15   3      118.82      108.95      8.73 o 
  -3  15   3        7.72        9.01      6.59 o 
  -2  15   3       17.40       10.43      7.46 o 
  -1  15   3      348.34      336.32     18.11 o 
   0  15   3        0.11       -4.72      6.76 o 
   1  15   3      481.04      466.09     25.10 o 
   2  15   3        0.66        8.06     15.90 o 
   3  15   3      320.54      279.35     17.20 o 
   4  15   3      448.61      382.52     20.56 o 
   5  15   3       35.23       29.72      8.09 o 
   6  15   3       49.86       38.89      9.26 o 
   7  15   3      708.39      700.64     21.18 o 
   8  15   3      252.66      212.11     13.48 o 
   9  15   3      883.83      836.22     31.36 o 
  10  15   3      216.03      199.19     14.21 o 
  11  15   3        5.82       -2.69      8.43 o 
  12  15   3        4.92        7.02      9.77 o 
  13  15   3        0.15        5.53      9.25 o 
  14  15   3        0.26        6.75      9.43 o 
  15  15   3       51.61       58.46     13.60 o 
 -15  16   3        3.46       -0.84      8.10 o 
 -14  16   3      108.37       84.74     11.60 o 
 -13  16   3       37.96       23.20      9.61 o 
 -12  16   3        7.66        0.08      7.11 o 
 -11  16   3        5.90        4.77      7.21 o 
 -10  16   3       16.38        6.86     10.18 o 
  -9  16   3       59.13       55.92     10.18 o 
  -8  16   3     1282.22     1428.72     34.43 o 
  -7  16   3      250.53      235.24     13.09 o 
  -6  16   3       58.87       36.37      8.37 o 
  -5  16   3      225.78      179.36     13.58 o 
  -4  16   3        0.57      -16.43      8.63 o 
  -3  16   3       21.91        9.47      8.90 o 
  -2  16   3     2103.12     2147.58     48.65 o 
  -1  16   3     1198.57     1251.26     35.24 o 
   0  16   3       56.28       83.02     11.74 o 
   1  16   3      437.63      443.51     68.80 o 
   2  16   3      136.80      122.68     16.41 o 
   3  16   3        0.50       14.60     10.46 o 
   4  16   3     2728.47     2747.70     70.29 o 
   5  16   3      529.91      501.77     27.59 o 
   6  16   3        1.15        8.76      6.85 o 
   7  16   3      661.15      629.11     22.22 o 
   8  16   3        5.27      -11.27      6.26 o 
   9  16   3        0.16       -1.73      6.60 o 
  10  16   3       19.86       18.56      9.26 o 
  11  16   3      311.47      305.27     20.12 o 
  12  16   3       65.06       52.17     12.01 o 
  13  16   3        0.56        6.79     10.47 o 
  14  16   3        2.13        1.62      9.91 o 
 -14  17   3      712.29      794.00     25.63 o 
 -13  17   3       12.02        2.65      8.09 o 
 -12  17   3      554.60      634.35     22.28 o 
 -11  17   3      381.74      367.09     18.01 o 
 -10  17   3      771.72      721.16     22.55 o 
  -9  17   3       60.63       72.66     12.64 o 
  -8  17   3      241.79      224.46     13.59 o 
  -7  17   3       41.48       25.11      9.45 o 
  -6  17   3      241.79      240.21     19.48 o 
  -5  17   3       90.49       81.93     26.02 o 
  -4  17   3     1221.96     1317.68     48.11 o 
  -3  17   3      234.25      233.03     27.23 o 
  -2  17   3        0.01       -1.10      7.97 o 
  -1  17   3      375.24      328.37     19.53 o 
   0  17   3     1573.38     1620.20     42.03 o 
   1  17   3       77.01       68.94     14.22 o 
   2  17   3       89.81       75.01     15.06 o 
   3  17   3      623.04      616.51     30.93 o 
   4  17   3       89.19       71.24     30.24 o 
   5  17   3      962.23      835.81     36.89 o 
   6  17   3      212.96      220.57     18.32 o 
   7  17   3       12.25        2.75      9.68 o 
   8  17   3      240.87      217.06     13.54 o 
   9  17   3      429.35      468.60     26.33 o 
  10  17   3      200.74      156.24     14.31 o 
  11  17   3      150.02      159.68     15.46 o 
  12  17   3       93.81       78.29     12.44 o 
  13  17   3       15.41        3.76      9.43 o 
 -12  18   3      371.31      421.77     19.73 o 
 -11  18   3       59.51       67.32     11.02 o 
 -10  18   3      490.20      536.41     20.63 o 
  -9  18   3      559.56      581.61     35.07 o 
  -8  18   3     1062.50     1240.92     67.23 o 
  -7  18   3      245.51      251.56     34.58 o 
  -6  18   3       17.34       18.78     13.85 o 
  -5  18   3      483.64      544.20     33.61 o 
  -4  18   3      953.09     1059.47     44.88 o 
  -3  18   3      523.48      524.62     31.86 o 
  -2  18   3      487.27      465.12     29.99 o 
  -1  18   3       11.36       10.71      9.57 o 
   0  18   3      267.15      207.21     20.99 o 
   1  18   3      107.20       82.26     36.87 o 
   2  18   3       30.58       54.36     14.82 o 
   3  18   3     1340.32     1341.72     47.79 o 
   4  18   3       36.45       25.98     13.25 o 
   5  18   3      153.75      138.90     18.20 o 
   6  18   3      577.28      553.15     27.21 o 
   7  18   3      478.51      488.55     27.57 o 
   8  18   3       10.26       -0.20     13.46 o 
   9  18   3      247.17      287.20     26.59 o 
  10  18   3       13.15       17.13      9.25 o 
  11  18   3      140.11      137.92     15.97 o 
 -10  19   3      191.07      199.63     18.14 o 
  -9  19   3        2.59        0.79     14.73 o 
  -8  19   3       13.58       14.29     14.85 o 
  -7  19   3       90.29       54.17     17.87 o 
  -6  19   3      582.53      622.79     37.38 o 
  -5  19   3        0.67        1.69     13.48 o 
  -4  19   3      261.31      302.13     27.77 o 
  -3  19   3      253.97      263.80     25.98 o 
  -2  19   3      202.92      264.37     40.84 o 
  -1  19   3      216.03      198.08     32.77 o 
   0  19   3      222.84      267.12     24.28 o 
   1  19   3      391.84      485.92     52.05 o 
   2  19   3       91.61       91.86     28.31 o 
   3  19   3      525.34      570.14     32.59 o 
   4  19   3       66.66       53.34     15.66 o 
   5  19   3       13.99        0.77     11.29 o 
   6  19   3       84.77       80.64     15.04 o 
   7  19   3       30.01       62.22     18.06 o 
   8  19   3        1.49        9.61     15.50 o 
   9  19   3       87.30       87.00     30.96 o 
  -8  20   3       27.09       35.98     17.89 o 
  -7  20   3      136.71      175.67     24.53 o 
  -6  20   3      232.10      216.97     29.64 o 
  -5  20   3        0.88        8.15     14.03 o 
  -4  20   3       88.63      100.61     20.24 o 
  -3  20   3      253.38      246.04     26.38 o 
  -2  20   3       41.23       47.23     22.41 o 
  -1  20   3      197.99      200.73     34.46 o 
   0  20   3       21.45       33.49     21.45 o 
   1  20   3      861.50      911.18     41.83 o 
   2  20   3      303.12      428.46     30.66 o 
   3  20   3      370.98      398.96     61.69 o 
   4  20   3      559.21      631.26     30.53 o 
   5  20   3        0.20        2.90     11.13 o 
   6  20   3      437.26      452.67     65.78 o 
   7  20   3      113.10      150.11     23.89 o 
  -4  21   3      107.95       92.52     28.43 o 
  -3  21   3       57.81       60.24     24.58 o 
  -2  21   3        0.05      -11.33     19.28 o 
  -1  21   3        2.14       18.31     20.72 o 
   0  21   3      141.21      179.04     34.46 o 
   1  21   3       38.23       32.53     22.65 o 
   2  21   3        0.98        3.87     13.72 o 
   3  21   3       75.99       77.40     26.63 o 
 -20   0   4       19.16        8.43     19.76 o 
 -19   0   4      496.69      563.26     31.48 o 
 -18   0   4     4112.33     4462.93     70.76 o 
 -17   0   4      185.84      205.38     13.56 o 
 -16   0   4      393.78      441.78     15.55 o 
 -15   0   4      474.84      442.31     14.93 o 
 -14   0   4     2755.81     2827.14     47.67 o 
 -13   0   4       28.34       32.44      5.99 o 
 -12   0   4    11616.09    11124.58    112.68 o 
 -11   0   4     4185.59     4413.38     50.42 o 
 -10   0   4     2599.57     3027.26     36.53 o 
  -9   0   4     2868.48     3127.74     36.56 o 
  -8   0   4      155.58      373.00     10.40 o 
  -7   0   4      336.25      441.20      8.27 o 
  -6   0   4     9569.19     8636.46     92.41 o 
  -5   0   4      404.08      353.52      7.95 o 
  -4   0   4     2719.04     2847.52     51.97 o 
  -3   0   4      845.34      768.15     14.64 o 
  -2   0   4    63944.55    66714.46    786.32 o 
  -1   0   4      482.80      503.56      9.26 o 
   0   0   4   248844.61   233403.75   2861.92 o 
   1   0   4     9161.21     9421.25    119.96 o 
   2   0   4    26860.73    29854.06    429.72 o 
   3   0   4     3203.84     3543.69     42.51 o 
   4   0   4     2507.33     3145.70     50.25 o 
   5   0   4     1266.29     1337.69     31.54 o 
   6   0   4     2660.39     2366.37     32.43 o 
   7   0   4      376.03      332.47     12.69 o 
   8   0   4    11046.51    11632.93    144.68 o 
   9   0   4     1160.50     1216.21     25.81 o 
  10   0   4     1249.80     1225.04     22.92 o 
  11   0   4        3.82        5.11      4.68 o 
  12   0   4    10494.53    10589.13    188.45 o 
  13   0   4     2358.54     2205.72     58.52 o 
  14   0   4     1556.02     1426.17     46.08 o 
  15   0   4      511.07      480.73     27.00 o 
  16   0   4      102.77       89.29     16.10 o 
  17   0   4       87.29       82.91     16.53 o 
  18   0   4      550.30      496.62     31.86 o 
  19   0   4        5.18        0.50     12.26 o 
  20   0   4      981.62     1100.50     70.12 o 
  21   0   4       45.65       75.18     28.19 o 
 -21   1   4        0.88       -5.06     21.45 o 
 -20   1   4        3.57        7.33      9.79 o 
 -19   1   4      423.30      466.59     28.60 o 
 -18   1   4      101.33      101.29      9.50 o 
 -17   1   4       15.79       14.71      5.18 o 
 -16   1   4      115.00       94.76      6.62 o 
 -15   1   4      755.15      800.16     16.65 o 
 -14   1   4     1041.71     1095.46     16.12 o 
 -13   1   4     1831.70     1722.82     19.65 o 
 -12   1   4       19.66       20.42      3.30 o 
 -11   1   4       17.66       24.11      3.14 o 
 -10   1   4     6547.47     7333.72     53.76 o 
  -9   1   4      450.07      451.73      7.34 o 
  -8   1   4     2234.13     2021.21     16.94 o 
  -7   1   4      150.50      180.35      3.93 o 
  -6   1   4     9712.04    10976.00     91.13 o 
  -5   1   4     1402.51     1509.13     16.75 o 
  -4   1   4     7989.59     8631.04     83.82 o 
  -3   1   4     1958.94     2109.66     23.26 o 
  -2   1   4    45881.14    49025.79    414.54 o 
  -1   1   4     8562.68     9102.11     83.89 o 
   0   1   4    75322.66    79229.23    714.85 o 
   1   1   4       10.53       25.49      2.39 o 
   2   1   4       36.58       67.36      2.92 o 
   3   1   4      341.02      343.26      6.82 o 
   4   1   4    32288.59    36245.70    345.68 o 
   5   1   4     1588.89     1656.14     19.20 o 
   6   1   4       28.20       36.51      4.90 o 
   7   1   4      535.57      605.91     10.78 o 
   8   1   4    20697.75    22028.89    186.69 o 
   9   1   4       76.88       82.09      4.90 o 
  10   1   4      204.01      257.56      9.97 o 
  11   1   4     1424.24     1365.57     20.73 o 
  12   1   4      518.90      542.82     17.29 o 
  13   1   4      414.62      409.81     17.04 o 
  14   1   4      401.25      416.03     17.53 o 
  15   1   4       65.39       36.80      8.74 o 
  16   1   4      699.12      664.85     23.39 o 
  17   1   4      408.13      354.73     19.03 o 
  18   1   4      598.74      659.16     26.15 o 
  19   1   4       95.04       72.86     14.60 o 
  20   1   4       26.64       25.02     18.22 o 
  21   1   4        4.05       27.11     17.21 o 
 -22   2   4       80.59       79.76     30.84 o 
 -21   2   4      244.70      270.07     18.65 o 
 -20   2   4      149.73      162.83     15.18 o 
 -19   2   4       90.45       61.00     10.58 o 
 -18   2   4      110.66      106.32      9.91 o 
 -17   2   4      659.38      669.11     18.60 o 
 -16   2   4      225.02      224.49     10.36 o 
 -15   2   4      148.05      170.78      8.27 o 
 -14   2   4      610.70      584.52     11.88 o 
 -13   2   4     1510.19     1537.82     18.27 o 
 -12   2   4     3001.20     3079.99     27.58 o 
 -11   2   4      586.35      590.92      9.32 o 
 -10   2   4     2570.73     2776.25     22.91 o 
  -9   2   4      613.29      588.38      8.01 o 
  -8   2   4     4652.35     5136.37     39.85 o 
  -7   2   4      653.24      752.36      8.50 o 
  -6   2   4     1043.53      889.96     11.17 o 
  -5   2   4      450.99      498.39      7.40 o 
  -4   2   4      398.22      478.03      6.21 o 
  -3   2   4      235.50      264.49      4.83 o 
  -2   2   4    10276.81    10117.85     86.56 o 
  -1   2   4       40.52       28.21      2.40 o 
   0   2   4     1433.48     1178.41     18.40 o 
   1   2   4       47.97       39.42      2.89 o 
   2   2   4    14299.21    14859.43    146.57 o 
   3   2   4       88.25      111.96      5.96 o 
   4   2   4      244.26      240.18      5.54 o 
   5   2   4      159.57      146.87      4.19 o 
   6   2   4     4747.41     5211.72     56.19 o 
   7   2   4      499.77      558.76     11.80 o 
   8   2   4     4968.52     5499.16     55.25 o 
   9   2   4      199.72      183.85      6.92 o 
  10   2   4      133.05       96.35      5.74 o 
  11   2   4      112.12      114.17      6.38 o 
  12   2   4     4150.35     4641.63     56.76 o 
  13   2   4       48.65       60.65      7.77 o 
  14   2   4       32.68       24.13      6.65 o 
  15   2   4       10.71        8.02      7.15 o 
  16   2   4     1270.45     1208.65     47.34 o 
  17   2   4        4.50        2.26      9.19 o 
  18   2   4       22.42       27.66     11.47 o 
  19   2   4      121.42      138.71     17.43 o 
  20   2   4      256.96      230.33     21.70 o 
  21   2   4      116.61      115.09     18.64 o 
 -22   3   4      813.47      940.14     28.16 o 
 -21   3   4      771.65      835.18     22.49 o 
 -20   3   4      222.70      272.99     21.86 o 
 -19   3   4      332.77      336.46     16.06 o 
 -18   3   4      280.75      257.33     13.66 o 
 -17   3   4      183.56      178.14      8.90 o 
 -16   3   4      476.04      472.51     19.32 o 
 -15   3   4      914.83      932.41     16.34 o 
 -14   3   4      702.92      638.45     12.92 o 
 -13   3   4     1258.46     1236.55     15.29 o 
 -12   3   4        1.98       -1.83      2.45 o 
 -11   3   4     2439.98     2479.47     22.42 o 
 -10   3   4       71.66       18.22      2.73 o 
  -9   3   4     1601.08     1569.36     15.12 o 
  -8   3   4    11105.82    11785.87     88.68 o 
  -7   3   4        0.04        1.44      1.66 o 
  -6   3   4      219.87      246.00      5.51 o 
  -5   3   4       43.16       33.45      1.82 o 
  -4   3   4    14325.56    15711.17    121.70 o 
  -3   3   4     3255.24     3230.58     25.46 o 
  -2   3   4       18.92       30.80      3.39 o 
  -1   3   4     2926.29     3005.49     36.49 o 
   0   3   4      975.34      862.32     13.30 o 
   1   3   4       71.13       66.22      3.24 o 
   2   3   4     6719.06     7220.99     78.21 o 
   3   3   4      231.72      235.73      6.82 o 
   4   3   4     7098.93     7491.63     90.61 o 
   5   3   4     2250.15     2196.93     27.34 o 
   6   3   4        1.39        3.67      1.70 o 
   7   3   4      402.85      415.23      8.97 o 
   8   3   4      865.71      809.79     15.85 o 
   9   3   4      533.94      579.42     12.06 o 
  10   3   4      225.18      225.07     10.00 o 
  11   3   4     4543.77     4294.85     58.00 o 
  12   3   4     3880.43     3702.76     53.18 o 
  13   3   4       66.84       41.38      6.73 o 
  14   3   4      174.31      151.64     10.69 o 
  15   3   4     1156.11     1075.65     25.46 o 
  16   3   4      415.60      428.35     43.77 o 
  17   3   4      420.34      375.17     23.12 o 
  18   3   4       13.12       13.22     11.69 o 
  19   3   4        7.57        8.30     10.52 o 
  20   3   4     1555.13     1517.21     48.18 o 
  21   3   4       29.10       32.66     14.32 o 
 -22   4   4        0.07       14.00      8.01 o 
 -21   4   4       34.55       36.33      8.58 o 
 -20   4   4     1317.09     1407.44     32.13 o 
 -19   4   4      247.58      231.01     14.42 o 
 -18   4   4        2.69        0.14      5.42 o 
 -17   4   4       68.65       36.42      7.71 o 
 -16   4   4      133.94      142.47     11.33 o 
 -15   4   4      470.47      456.92     14.96 o 
 -14   4   4      572.85      559.02     13.45 o 
 -13   4   4     1039.21     1111.24     17.51 o 
 -12   4   4     8834.98     9009.09     77.05 o 
 -11   4   4      386.45      361.23      8.01 o 
 -10   4   4     2121.18     2052.49     19.02 o 
  -9   4   4      881.19      927.09     11.72 o 
  -8   4   4     2099.90     2182.54     22.78 o 
  -7   4   4     1517.96     1551.55     15.14 o 
  -6   4   4      525.92      767.90      9.33 o 
  -5   4   4      119.36       86.28      3.49 o 
  -4   4   4    19566.77    20242.72    165.05 o 
  -3   4   4      370.38      351.08      5.88 o 
  -2   4   4     5524.09     5688.49     50.87 o 
  -1   4   4     1457.51     1557.03     19.26 o 
   0   4   4    21191.54    23936.56    226.03 o 
   1   4   4      546.15      602.20     12.55 o 
   2   4   4      352.29      333.74      6.79 o 
   3   4   4     1142.63     1070.95     14.62 o 
   4   4   4      222.95      317.66      7.72 o 
   5   4   4     1650.10     1594.55     21.48 o 
   6   4   4      762.38      779.60     14.66 o 
   7   4   4      723.68      670.07     12.68 o 
   8   4   4     3813.80     3787.55     38.18 o 
   9   4   4      236.96      233.08      9.25 o 
  10   4   4      743.40      671.06     15.74 o 
  11   4   4     2389.07     2354.12     34.31 o 
  12   4   4      575.43      707.57     17.60 o 
  13   4   4     1067.28      978.19     22.89 o 
  14   4   4       35.38       30.94      8.64 o 
  15   4   4      524.73      497.04     31.58 o 
  16   4   4      827.27      819.14     31.37 o 
  17   4   4       31.53       20.29     10.97 o 
  18   4   4       51.80       30.71     11.82 o 
  19   4   4        0.16       -3.24     10.59 o 
  20   4   4      514.06      533.40     37.85 o 
  21   4   4       27.19       32.28     21.21 o 
 -22   5   4       23.24       29.98      9.13 o 
 -21   5   4      210.95      198.48     15.13 o 
 -20   5   4       16.28        5.80      6.99 o 
 -19   5   4      931.97      926.54     22.76 o 
 -18   5   4      386.03      457.29     15.81 o 
 -17   5   4      222.39      262.79     12.24 o 
 -16   5   4        4.41        9.96      6.16 o 
 -15   5   4     1165.83     1137.70     26.74 o 
 -14   5   4      592.59      542.84     17.89 o 
 -13   5   4      487.66      492.65     14.68 o 
 -12   5   4        3.74        8.08      4.43 o 
 -11   5   4     3099.59     3123.92     36.86 o 
 -10   5   4     6494.33     6663.45     57.91 o 
  -9   5   4      983.94      942.97     12.66 o 
  -8   5   4      506.95      617.35     12.14 o 
  -7   5   4      744.82      773.09     10.88 o 
  -6   5   4       15.49       23.84      2.34 o 
  -5   5   4     1583.15     1667.42     18.99 o 
  -4   5   4     1536.87     1666.01     17.01 o 
  -3   5   4     1989.09     2243.22     21.89 o 
  -2   5   4       95.22       93.08      4.05 o 
  -1   5   4       43.22       31.24      2.64 o 
   0   5   4     1533.51     1625.89     20.40 o 
   1   5   4       83.95       96.37      3.53 o 
   2   5   4      153.98      193.98      4.88 o 
   3   5   4     2942.11     3000.63     33.55 o 
   4   5   4      596.26      462.97     15.64 o 
   5   5   4     1399.29     1528.64     22.59 o 
   6   5   4       13.70       14.07      2.84 o 
   7   5   4     2598.59     2463.04     31.57 o 
   8   5   4     1007.15      902.82     17.08 o 
   9   5   4     1463.25     1426.18     23.61 o 
  10   5   4       51.33       87.35      7.04 o 
  11   5   4        0.35       -2.83      4.97 o 
  12   5   4     1320.68     1387.68     41.70 o 
  13   5   4     2362.25     2253.45     43.53 o 
  14   5   4       49.01       57.35      9.60 o 
  15   5   4      472.32      476.57     20.80 o 
  16   5   4      417.23      387.62     21.01 o 
  17   5   4      853.14      826.39     50.40 o 
  18   5   4       20.23       15.48     10.61 o 
  19   5   4      320.87      345.06     30.50 o 
  20   5   4      486.23      416.42     34.89 o 
  21   5   4       82.15       62.89     20.28 o 
 -22   6   4     1482.33     1561.33     57.46 o 
 -21   6   4       94.91      115.14     15.26 o 
 -20   6   4        7.11        6.49      7.19 o 
 -19   6   4      314.83      336.70     15.23 o 
 -18   6   4      253.48      262.48     19.19 o 
 -17   6   4      102.82      119.97     10.17 o 
 -16   6   4      375.51      308.37     13.28 o 
 -15   6   4      780.41      822.09     20.63 o 
 -14   6   4       21.32       40.45      6.57 o 
 -13   6   4     1066.27     1044.51     28.21 o 
 -12   6   4        2.06        3.32      3.86 o 
 -11   6   4       37.44       25.85      3.54 o 
 -10   6   4      743.89      715.08     12.96 o 
  -9   6   4      655.48      654.19      9.36 o 
  -8   6   4      400.37      440.94      7.41 o 
  -7   6   4      165.48      124.68      4.34 o 
  -6   6   4      897.20      944.86     13.77 o 
  -5   6   4      573.14      721.48     11.45 o 
  -4   6   4     1309.00     1402.44     15.94 o 
  -3   6   4     1144.89     1202.16     15.02 o 
  -2   6   4      859.04      963.55     22.59 o 
  -1   6   4       57.09      105.10      4.03 o 
   0   6   4    13952.14    15827.08    124.21 o 
   1   6   4        2.47       11.36      2.15 o 
   2   6   4     4272.32     4304.23     39.65 o 
   3   6   4     2899.80     3265.36     33.21 o 
   4   6   4     2031.78     2213.78     26.65 o 
   5   6   4       61.94       99.59      5.65 o 
   6   6   4      951.85     1031.09     17.26 o 
   7   6   4        1.99        1.04      2.79 o 
   8   6   4     1130.68     1115.88     19.91 o 
   9   6   4      530.75      485.82     13.21 o 
  10   6   4      117.74      126.48     10.78 o 
  11   6   4      876.57      796.24     21.01 o 
  12   6   4     1028.82      930.64     25.80 o 
  13   6   4      341.10      308.18     16.33 o 
  14   6   4        8.76       12.12      7.50 o 
  15   6   4       92.25       90.09     16.10 o 
  16   6   4      445.76      498.36     22.20 o 
  17   6   4        9.15        8.28      8.72 o 
  18   6   4       21.99       14.27     11.04 o 
  19   6   4      371.36      462.92     28.16 o 
  20   6   4       16.97        3.70     14.90 o 
 -21   7   4      176.16      194.68     16.40 o 
 -20   7   4      178.45      182.42     13.90 o 
 -19   7   4      584.38      585.64     26.19 o 
 -18   7   4      604.55      626.67     20.51 o 
 -17   7   4     1689.64     1763.84     30.41 o 
 -16   7   4      461.80      518.41     15.69 o 
 -15   7   4      377.91      388.61     13.51 o 
 -14   7   4     3901.86     3910.00     43.88 o 
 -13   7   4      605.78      632.87     13.59 o 
 -12   7   4       22.54       14.10      4.22 o 
 -11   7   4      270.82      269.37      8.70 o 
 -10   7   4      393.44      306.69      8.89 o 
  -9   7   4     1661.32     1582.71     21.46 o 
  -8   7   4     2981.11     2804.72     27.47 o 
  -7   7   4     3329.28     3303.35     32.25 o 
  -6   7   4       57.04       59.69      3.68 o 
  -5   7   4      397.70      468.34     11.25 o 
  -4   7   4     5103.46     5140.03     44.86 o 
  -3   7   4     1740.09     2003.69     20.91 o 
  -2   7   4      336.40      313.18     11.14 o 
  -1   7   4       18.78        5.16      2.45 o 
   0   7   4    14873.33    15954.28    125.77 o 
   1   7   4      515.93      643.01      9.47 o 
   2   7   4     2477.44     2889.88     28.82 o 
   3   7   4      586.20      629.03     11.29 o 
   4   7   4    10366.37    10353.41     95.50 o 
   5   7   4       28.06       39.13      4.46 o 
   6   7   4     1592.74     1699.63     24.60 o 
   7   7   4     1037.27     1092.98     18.83 o 
   8   7   4     2035.69     2200.26     31.41 o 
   9   7   4     2027.60     1943.47     38.04 o 
  10   7   4      824.97      768.50     28.22 o 
  11   7   4        8.59       22.36      7.20 o 
  12   7   4      130.30      142.33     12.21 o 
  13   7   4      547.14      554.90     21.05 o 
  14   7   4       57.62       58.15     10.23 o 
  15   7   4      233.39      216.41     15.94 o 
  16   7   4        3.28        6.62      8.62 o 
  17   7   4        0.28        3.32      8.80 o 
  18   7   4      211.37      249.14     18.82 o 
  19   7   4      550.25      553.67     84.22 o 
  20   7   4       79.07       54.48     18.66 o 
 -21   8   4        3.96        4.86      8.24 o 
 -20   8   4        9.84        5.05      7.53 o 
 -19   8   4       14.84        2.59      7.17 o 
 -18   8   4      363.06      359.18     15.98 o 
 -17   8   4        0.41       -9.91      5.91 o 
 -16   8   4        4.70       15.10      6.60 o 
 -15   8   4       23.66       22.79      6.49 o 
 -14   8   4        2.81        0.28      5.19 o 
 -13   8   4       56.08       59.20      6.17 o 
 -12   8   4      362.61      401.17     12.06 o 
 -11   8   4     2169.80     2258.02     31.01 o 
 -10   8   4    10121.41     9894.22     91.25 o 
  -9   8   4        3.44       17.17      3.98 o 
  -8   8   4     4975.67     4791.86     48.76 o 
  -7   8   4      251.06      229.46      7.31 o 
  -6   8   4     2676.33     2313.70     26.43 o 
  -5   8   4        0.35        4.77      1.86 o 
  -4   8   4     5604.03     5790.25     50.53 o 
  -3   8   4      275.82      261.75      6.48 o 
  -2   8   4     1513.18     1400.74     18.56 o 
  -1   8   4      147.75      144.52      4.77 o 
   0   8   4      114.75      110.43      5.02 o 
   1   8   4     4144.52     4388.65     43.86 o 
   2   8   4     8487.04     8852.08     76.04 o 
   3   8   4     1460.09     1645.37     19.03 o 
   4   8   4      262.06      291.57     10.67 o 
   5   8   4      518.52      590.52     13.67 o 
   6   8   4      742.28      721.42     22.48 o 
   7   8   4      161.67      137.79     10.17 o 
   8   8   4    12838.98    12919.96    146.04 o 
   9   8   4      352.19      276.12     12.79 o 
  10   8   4       70.07       75.06      9.37 o 
  11   8   4      564.03      538.66     19.95 o 
  12   8   4      976.53      977.36     27.68 o 
  13   8   4       80.34       39.38      9.29 o 
  14   8   4       18.29       23.57      8.61 o 
  15   8   4     1104.10     1169.58     33.05 o 
  16   8   4      196.54      228.88     17.22 o 
  17   8   4      325.32      317.67     20.45 o 
  18   8   4        5.08        3.24     15.42 o 
  19   8   4       14.61       10.42     12.54 o 
  20   8   4       41.76       -2.56     16.02 o 
 -20   9   4      448.26      472.01     19.92 o 
 -19   9   4      120.81      109.53     11.57 o 
 -18   9   4      653.59      679.29     21.45 o 
 -17   9   4       14.03        9.69      7.53 o 
 -16   9   4       35.78       39.90      7.74 o 
 -15   9   4        4.93        6.55      5.98 o 
 -14   9   4      312.53      263.55     13.81 o 
 -13   9   4       17.86       18.60      6.02 o 
 -12   9   4      842.62      690.37     18.19 o 
 -11   9   4       55.15       36.63      5.64 o 
 -10   9   4     1758.12     1644.08     26.00 o 
  -9   9   4      519.80      562.41     14.03 o 
  -8   9   4        0.05        1.97      4.11 o 
  -7   9   4      529.24      516.72     11.15 o 
  -6   9   4      224.41      205.73      7.20 o 
  -5   9   4       41.31       31.72      4.79 o 
  -4   9   4     1647.61     1662.77     19.62 o 
  -3   9   4       55.50       34.54      3.39 o 
  -2   9   4     3108.39     2878.22     30.68 o 
  -1   9   4        5.56        1.52      2.23 o 
   0   9   4       32.04       43.19      3.58 o 
   1   9   4       68.51       82.24      4.71 o 
   2   9   4      170.52      129.71      5.36 o 
   3   9   4       41.80       78.62      5.52 o 
   4   9   4      701.58      656.11     16.23 o 
   5   9   4       13.38       28.57      5.73 o 
   6   9   4      196.39      162.07     11.97 o 
   7   9   4      455.07      513.05     17.77 o 
   8   9   4     2778.81     2764.90     43.84 o 
   9   9   4       10.90        7.68      6.92 o 
  10   9   4     2469.25     2455.17     46.15 o 
  11   9   4       88.78       70.70     10.46 o 
  12   9   4      312.50      283.59     16.34 o 
  13   9   4      107.50      102.61     11.83 o 
  14   9   4       16.14       12.34      8.30 o 
  15   9   4      126.83      164.94     22.92 o 
  16   9   4      173.61      159.27     15.61 o 
  17   9   4       66.26       85.57     17.44 o 
  18   9   4       42.86       17.42     12.60 o 
  19   9   4       18.35       -2.48     11.65 o 
 -20  10   4       29.69       24.00      9.22 o 
 -19  10   4       45.28       47.82      9.82 o 
 -18  10   4       10.11       17.62      7.72 o 
 -17  10   4       10.72        4.63      8.42 o 
 -16  10   4      122.30      114.81     11.46 o 
 -15  10   4       95.01       94.67      9.84 o 
 -14  10   4      755.47      769.87     21.04 o 
 -13  10   4      288.13      279.26     13.18 o 
 -12  10   4      841.08      760.44     19.70 o 
 -11  10   4       52.04       49.45      6.87 o 
 -10  10   4      215.11      240.50     11.31 o 
  -9  10   4      157.23      133.90      8.97 o 
  -8  10   4     2344.22     2336.09     31.83 o 
  -7  10   4       23.20       33.47      5.02 o 
  -6  10   4     1859.13     1711.01     22.77 o 
  -5  10   4      155.59      195.03      7.34 o 
  -4  10   4     5401.09     5234.03     50.87 o 
  -3  10   4        0.05       -3.39      2.36 o 
  -2  10   4     3531.23     3559.54     36.97 o 
  -1  10   4       33.19       66.13      4.42 o 
   0  10   4        5.54        5.05      2.69 o 
   1  10   4      377.04      422.61      9.74 o 
   2  10   4     1548.23     1872.41     28.29 o 
   3  10   4     2168.30     2060.66     33.62 o 
   4  10   4     5689.85     5609.63     87.27 o 
   5  10   4      563.65      432.60     15.37 o 
   6  10   4     1045.18     1073.94     29.47 o 
   7  10   4        5.54       -9.26      4.63 o 
   8  10   4     1123.75     1043.41     26.86 o 
   9  10   4      365.35      391.36     17.32 o 
  10  10   4       91.82       63.13      9.68 o 
  11  10   4        3.09        3.23      6.86 o 
  12  10   4      110.94      107.44     12.01 o 
  13  10   4      381.93      374.42     19.39 o 
  14  10   4      603.64      541.75     23.29 o 
  15  10   4      565.15      548.65     24.18 o 
  16  10   4       92.07       61.67     14.02 o 
  17  10   4      156.25      125.81     23.18 o 
  18  10   4      299.33      356.87     37.37 o 
  19  10   4      181.87      175.87     22.56 o 
 -19  11   4      106.13       90.09     11.75 o 
 -18  11   4        0.08       -8.19      7.38 o 
 -17  11   4      228.66      202.91     18.48 o 
 -16  11   4     1841.97     1939.57     37.06 o 
 -15  11   4       29.03       33.36      9.18 o 
 -14  11   4       95.57       87.68      9.51 o 
 -13  11   4      834.52      779.54     21.08 o 
 -12  11   4      148.80      136.88     10.47 o 
 -11  11   4     1005.99     1007.98     28.38 o 
 -10  11   4      259.57      268.50     12.43 o 
  -9  11   4       86.71       82.38      8.03 o 
  -8  11   4     5243.73     5040.41     56.73 o 
  -7  11   4      276.64      253.91     10.06 o 
  -6  11   4      208.46      197.53      8.85 o 
  -5  11   4      272.42      230.25      8.36 o 
  -4  11   4     7743.74     7283.38     68.02 o 
  -3  11   4      321.64      354.48      9.67 o 
  -2  11   4     2287.60     2384.39     28.13 o 
  -1  11   4      341.60      368.48      9.52 o 
   0  11   4     3906.31     3633.25     45.33 o 
   1  11   4      560.39      554.84     15.58 o 
   2  11   4     1651.98     1487.12     27.50 o 
   3  11   4     1486.71     1395.44     32.41 o 
   4  11   4     3459.16     3327.94     59.29 o 
   5  11   4       74.79       79.57      9.94 o 
   6  11   4        1.52       -2.55      6.32 o 
   7  11   4      274.28      275.36     18.42 o 
   8  11   4       36.53       36.98      8.18 o 
   9  11   4      286.71      320.21     16.58 o 
  10  11   4     2887.71     2794.35     51.76 o 
  11  11   4        5.49        8.39      7.56 o 
  12  11   4       12.69        2.53      7.13 o 
  13  11   4      726.36      731.61     42.40 o 
  14  11   4        4.80        0.97      8.31 o 
  15  11   4       20.24       20.60     10.09 o 
  16  11   4       17.20        8.16     11.25 o 
  17  11   4       25.43       39.17     14.33 o 
  18  11   4        2.08       -9.08     12.47 o 
 -19  12   4       45.32       44.81     10.07 o 
 -18  12   4       11.16        9.93      8.60 o 
 -17  12   4      482.00      489.46     20.07 o 
 -16  12   4       11.51       19.40      8.34 o 
 -15  12   4      397.61      382.85     17.03 o 
 -14  12   4       23.28       17.87      7.53 o 
 -13  12   4       60.04       72.07      8.98 o 
 -12  12   4     4746.30     4705.90     62.57 o 
 -11  12   4      174.77      172.52     11.39 o 
 -10  12   4       61.86       58.11      7.90 o 
  -9  12   4       38.37       48.36      7.46 o 
  -8  12   4     2593.63     2570.05     38.57 o 
  -7  12   4      148.05      146.68      8.55 o 
  -6  12   4     1260.86     1224.74     23.03 o 
  -5  12   4      462.76      428.68     11.49 o 
  -4  12   4      179.35      221.79      8.80 o 
  -3  12   4     3816.50     3589.21     41.72 o 
  -2  12   4     1438.56     1406.43     26.66 o 
  -1  12   4      398.93      440.42     10.73 o 
   0  12   4      989.85      936.33     19.11 o 
   1  12   4     4128.91     3909.59     58.04 o 
   2  12   4        5.45       10.15      5.52 o 
   3  12   4      970.07      919.41     39.79 o 
   4  12   4     1439.66     1542.30     48.30 o 
   5  12   4      111.68      146.14     18.66 o 
   6  12   4     5874.07     5523.79    111.81 o 
   7  12   4       85.71      102.81     16.32 o 
   8  12   4       10.28        9.18      6.64 o 
   9  12   4      174.73      170.44     14.35 o 
  10  12   4       79.25       61.38      9.21 o 
  11  12   4      223.86      190.81     13.31 o 
  12  12   4       60.21       78.14     14.05 o 
  13  12   4      207.11      262.27     18.07 o 
  14  12   4       58.08       64.87     11.97 o 
  15  12   4      200.52      197.44     27.58 o 
  16  12   4      632.24      673.43     34.32 o 
  17  12   4      124.59      150.25     20.22 o 
 -18  13   4      569.15      666.56     23.84 o 
 -17  13   4      191.31      192.19     14.64 o 
 -16  13   4      116.12      111.12     13.34 o 
 -15  13   4      855.81      830.59     24.12 o 
 -14  13   4        0.06        9.51      7.20 o 
 -13  13   4      151.39      153.47     12.08 o 
 -12  13   4      446.87      407.23     16.64 o 
 -11  13   4        5.42        3.81      6.08 o 
 -10  13   4       99.07       92.47      9.37 o 
  -9  13   4     1706.78     1657.86     30.60 o 
  -8  13   4       99.95       87.00      9.81 o 
  -7  13   4      627.07      601.65     17.71 o 
  -6  13   4      190.40      141.36      9.42 o 
  -5  13   4       80.66       82.11      7.10 o 
  -4  13   4        5.35       12.33      4.06 o 
  -3  13   4      274.12      278.96      9.94 o 
  -2  13   4      130.03      139.56     13.85 o 
  -1  13   4      570.23      571.19     20.69 o 
   0  13   4      140.33      102.05     14.40 o 
   1  13   4        7.78       15.52      6.10 o 
   2  13   4     3668.86     3238.17     52.07 o 
   3  13   4       66.87       49.42      7.70 o 
   4  13   4      334.90      302.57     16.50 o 
   5  13   4      493.25      475.81     20.24 o 
   6  13   4      504.25      435.34     20.31 o 
   7  13   4      820.64      778.56     43.45 o 
   8  13   4       12.72       -0.67     11.93 o 
   9  13   4      333.18      306.08     16.92 o 
  10  13   4        0.55       -4.82      6.68 o 
  11  13   4      253.98      268.31     25.84 o 
  12  13   4      118.88      131.67     14.00 o 
  13  13   4      289.21      291.46     18.89 o 
  14  13   4        1.30       13.76     11.40 o 
  15  13   4      111.95      112.34     14.75 o 
  16  13   4      353.89      334.03     26.20 o 
  17  13   4       36.67       20.91     13.09 o 
 -17  14   4       14.10        7.21      8.59 o 
 -16  14   4       82.85      124.27     13.07 o 
 -15  14   4       49.92       45.32      9.70 o 
 -14  14   4       39.07       35.10      8.57 o 
 -13  14   4       72.79       91.20     10.49 o 
 -12  14   4      119.11      132.43     11.32 o 
 -11  14   4     1020.19      986.20     24.57 o 
 -10  14   4      417.37      443.39     16.57 o 
  -9  14   4      405.52      403.14     15.63 o 
  -8  14   4        2.21        6.64      5.81 o 
  -7  14   4     1635.14     1530.54     28.89 o 
  -6  14   4      665.07      635.18     18.36 o 
  -5  14   4     2379.93     2254.71     37.83 o 
  -4  14   4      834.12      820.74     21.48 o 
  -3  14   4      283.42      303.78     12.82 o 
  -2  14   4        5.66       13.61      5.73 o 
  -1  14   4       23.28       27.20      7.89 o 
   0  14   4     2118.52     1975.50     43.15 o 
   1  14   4      910.38      944.89     36.93 o 
   2  14   4       16.97        9.52      6.29 o 
   3  14   4       31.57       26.31      6.46 o 
   4  14   4       48.42       34.69      8.04 o 
   5  14   4      797.33      744.68     26.23 o 
   6  14   4        0.77        3.91      9.02 o 
   7  14   4      286.92      292.09     28.90 o 
   8  14   4        8.06       13.00      7.25 o 
   9  14   4       34.86       30.66      9.06 o 
  10  14   4      912.28      786.98     35.96 o 
  11  14   4      171.21      174.61     15.86 o 
  12  14   4      259.20      294.84     18.84 o 
  13  14   4      173.78      179.74     34.41 o 
  14  14   4       17.81       22.07     12.53 o 
  15  14   4      474.69      487.41     29.86 o 
  16  14   4       30.16       30.75     11.81 o 
 -16  15   4      230.30      238.30     16.42 o 
 -15  15   4       53.54       47.34     10.38 o 
 -14  15   4      268.84      278.14     17.39 o 
 -13  15   4      151.96      150.91     13.01 o 
 -12  15   4       12.25        5.66      7.55 o 
 -11  15   4      185.95      186.76     12.93 o 
 -10  15   4      724.34      749.99     21.55 o 
  -9  15   4     2114.35     2159.84     38.83 o 
  -8  15   4      359.10      393.09     16.16 o 
  -7  15   4      118.99      124.05     13.05 o 
  -6  15   4      456.04      458.17     15.76 o 
  -5  15   4      286.10      267.08     14.92 o 
  -4  15   4     1588.76     1406.20     32.89 o 
  -3  15   4      596.01      618.74     20.01 o 
  -2  15   4      405.62      382.89     22.66 o 
  -1  15   4      637.32      568.96     22.52 o 
   0  15   4     1151.43     1170.04     33.14 o 
   1  15   4       16.63       20.86     10.31 o 
   2  15   4      168.12      161.90     17.28 o 
   3  15   4       19.07       18.06     10.84 o 
   4  15   4      300.67      310.84     21.97 o 
   5  15   4      209.99      273.17     20.67 o 
   6  15   4      702.24      688.65     27.86 o 
   7  15   4        0.24        3.27      7.98 o 
   8  15   4       61.02       53.26     10.40 o 
   9  15   4       62.97       64.31     11.23 o 
  10  15   4       18.47       18.10      9.56 o 
  11  15   4      514.32      497.01     29.88 o 
  12  15   4       24.53       21.82     10.58 o 
  13  15   4      308.82      304.71     20.74 o 
  14  15   4       21.33        8.50     10.37 o 
  15  15   4      210.34      198.63     28.62 o 
 -15  16   4        0.01       -0.09      8.20 o 
 -14  16   4        0.39        2.32      7.82 o 
 -13  16   4       18.51        7.68      9.86 o 
 -12  16   4       50.35       58.29      9.58 o 
 -11  16   4        0.21        3.90      7.15 o 
 -10  16   4      233.18      210.52     13.67 o 
  -9  16   4      351.69      361.76     23.74 o 
  -8  16   4       79.39      103.91     10.29 o 
  -7  16   4     1677.11     1774.45     33.06 o 
  -6  16   4     1527.11     1583.28     76.93 o 
  -5  16   4      296.50      299.06     18.92 o 
  -4  16   4      103.38       96.42     16.22 o 
  -3  16   4      972.50      942.05     38.93 o 
  -2  16   4      112.82      117.38     19.76 o 
  -1  16   4      780.67      747.71     44.42 o 
   0  16   4      553.61      552.36     28.25 o 
   1  16   4       28.28       20.86     10.98 o 
   2  16   4      169.16      123.18     16.36 o 
   3  16   4      234.92      244.87     21.15 o 
   4  16   4      107.56      114.94     20.60 o 
   5  16   4       86.82      107.84     16.44 o 
   6  16   4      122.25      133.60     12.62 o 
   7  16   4       97.28      122.73     11.66 o 
   8  16   4      362.75      360.98     18.67 o 
   9  16   4      130.39      168.83     16.48 o 
  10  16   4       59.54       53.21      9.95 o 
  11  16   4      117.46      121.80     14.75 o 
  12  16   4        0.01        2.14      9.40 o 
  13  16   4        0.70        2.97      9.77 o 
  14  16   4        0.47        7.88     10.58 o 
 -14  17   4       13.83       20.59      9.80 o 
 -13  17   4      263.15      278.28     16.75 o 
 -12  17   4      371.22      351.73     17.88 o 
 -11  17   4       48.00       36.51      9.06 o 
 -10  17   4       83.15       59.90     12.12 o 
  -9  17   4        0.25        2.88      7.22 o 
  -8  17   4      175.88      168.64     21.42 o 
  -7  17   4        6.30       15.51     10.30 o 
  -6  17   4      219.60      200.53     17.53 o 
  -5  17   4      331.39      341.97     26.57 o 
  -4  17   4      483.69      509.40     30.66 o 
  -3  17   4        4.35        6.28     11.55 o 
  -2  17   4        3.33        3.57     10.60 o 
  -1  17   4       20.27       12.99      9.04 o 
   0  17   4       14.79       37.19     12.42 o 
   1  17   4       19.80       29.01     12.77 o 
   2  17   4        0.13       -4.91      9.36 o 
   3  17   4        7.32       11.69     10.82 o 
   4  17   4        1.49      -14.25     17.47 o 
   5  17   4      205.63      212.73     53.98 o 
   6  17   4       40.09       16.55     12.58 o 
   7  17   4       32.80       20.44     10.56 o 
   8  17   4       72.66       44.74      9.58 o 
   9  17   4       47.37       23.88      8.94 o 
  10  17   4       58.03       57.43     12.45 o 
  11  17   4       64.58       65.32     13.24 o 
  12  17   4       16.50        0.00     10.32 o 
 -12  18   4      305.86      341.82     18.26 o 
 -11  18   4      201.43      237.08     15.76 o 
 -10  18   4      238.12      298.38     18.30 o 
  -9  18   4      253.19      277.39     19.00 o 
  -8  18   4       18.38       23.43     12.36 o 
  -7  18   4        1.24       -3.39     13.00 o 
  -6  18   4     1167.12     1216.33     49.76 o 
  -5  18   4       13.58       33.83     16.51 o 
  -4  18   4      678.02      695.06     49.64 o 
  -3  18   4      110.67      136.42     19.85 o 
  -2  18   4      236.95      273.77     25.30 o 
  -1  18   4      216.01      229.88     33.01 o 
   0  18   4      619.95      629.47     32.21 o 
   1  18   4       17.52      -10.02     10.33 o 
   2  18   4      213.84      211.63     21.68 o 
   3  18   4        4.93       -2.87     10.64 o 
   4  18   4      334.68      354.90     26.66 o 
   5  18   4        1.36       11.45     11.70 o 
   6  18   4      227.01      233.79     20.11 o 
   7  18   4        1.30       14.97     10.80 o 
   8  18   4       50.09       27.12     12.19 o 
   9  18   4       19.21       -0.77     20.00 o 
  10  18   4        4.87       -4.18      9.18 o 
  11  18   4       77.27       73.10     12.87 o 
 -10  19   4        3.83       -3.21     11.54 o 
  -9  19   4        0.40       -6.79     14.58 o 
  -8  19   4       27.33       58.13     18.88 o 
  -7  19   4      119.87      107.14     25.18 o 
  -6  19   4       17.86       34.53     16.35 o 
  -5  19   4       20.08       52.06     16.86 o 
  -4  19   4       19.97       51.70     16.98 o 
  -3  19   4        1.02        4.66     14.34 o 
  -2  19   4     2541.37     2871.37    113.74 o 
  -1  19   4      393.48      411.33     42.89 o 
   0  19   4      169.31      162.41     31.57 o 
   1  19   4       25.22       29.46     13.75 o 
   2  19   4       10.30        1.58     11.86 o 
   3  19   4       48.50       51.15     15.75 o 
   4  19   4       16.67       10.85     13.14 o 
   5  19   4        2.69       17.43     11.86 o 
   6  19   4      391.66      455.33     44.39 o 
   7  19   4       29.60       38.13     12.74 o 
   8  19   4      225.73      233.13     26.73 o 
   9  19   4      272.02      258.24     28.43 o 
  -8  20   4      424.89      462.80     34.67 o 
  -7  20   4       11.64       27.56     17.95 o 
  -6  20   4      134.47      127.65     22.49 o 
  -5  20   4       96.85      135.64     28.07 o 
  -4  20   4       31.07       25.26     41.69 o 
  -3  20   4        6.80      -10.60     17.59 o 
  -2  20   4       28.13      106.75     27.47 o 
  -1  20   4       22.99      -17.11     15.18 o 
   0  20   4      237.51      277.11     39.28 o 
   1  20   4       10.57       17.83     20.24 o 
   2  20   4     1757.85     2201.37    145.79 o 
   3  20   4       98.78      132.00     34.58 o 
   4  20   4        5.50       -4.51     16.99 o 
   5  20   4      415.83      455.29     27.17 o 
   6  20   4       41.35       66.36     16.62 o 
   7  20   4      482.90      506.63     36.16 o 
  -4  21   4        0.56      -10.12     18.55 o 
  -3  21   4        0.75       -7.95     18.80 o 
  -2  21   4        4.49       23.13     21.69 o 
  -1  21   4        2.27      -10.84     19.04 o 
   0  21   4        3.34       -6.27     18.80 o 
   1  21   4      208.64      180.48     34.70 o 
   2  21   4      557.98      700.01     56.15 o 
 -22   1   5        6.00        9.88     23.61 o 
 -21   1   5       75.95       79.76     26.99 o 
 -20   1   5      166.68      180.42     26.62 o 
 -19   1   5      440.97      439.35     18.18 o 
 -18   1   5      103.30      119.90      9.85 o 
 -17   1   5      146.68      129.98      9.72 o 
 -16   1   5        0.50        1.58      4.20 o 
 -15   1   5      472.70      484.03     13.03 o 
 -14   1   5      151.08      179.93      7.08 o 
 -13   1   5     3307.39     3456.21     30.02 o 
 -12   1   5       14.78       31.83      2.55 o 
 -11   1   5     1578.90     1611.23     14.89 o 
 -10   1   5     1626.65     1671.54     14.86 o 
  -9   1   5     3262.59     3329.42     24.73 o 
  -8   1   5     3766.91     4001.85     29.59 o 
  -7   1   5      127.05       92.23      3.03 o 
  -6   1   5     5856.68     6457.77     55.77 o 
  -5   1   5        0.04       -2.38      1.28 o 
  -4   1   5     5277.24     5284.07     49.65 o 
  -3   1   5       15.70       40.15      2.07 o 
  -2   1   5     7443.86     8104.61     76.49 o 
  -1   1   5     2125.74     2395.68     27.22 o 
   0   1   5      115.45      154.90      4.25 o 
   1   1   5     3644.58     3541.83     29.85 o 
   2   1   5     5020.29     5029.29     39.18 o 
   3   1   5     1717.75     1853.98     18.07 o 
   4   1   5    13102.60    13948.63    115.42 o 
   5   1   5        3.26        2.51      1.72 o 
   6   1   5     1820.61     2121.09     22.69 o 
   7   1   5      299.97      267.40      6.74 o 
   8   1   5     2154.50     2222.27     27.00 o 
   9   1   5        6.99        5.75      2.71 o 
  10   1   5     1543.40     1732.56     23.34 o 
  11   1   5     2512.88     2521.72     35.70 o 
  12   1   5       50.01       26.01      7.30 o 
  13   1   5     1611.79     1543.50     33.76 o 
  14   1   5      778.40      762.17     34.47 o 
  15   1   5      338.20      357.82     17.77 o 
  16   1   5      564.53      582.17     22.32 o 
  17   1   5     1077.81     1039.52     30.87 o 
  18   1   5        1.11        2.56      8.49 o 
  19   1   5       86.45       97.83     15.44 o 
  20   1   5      147.36      120.66     18.26 o 
  21   1   5        9.36       17.35     15.53 o 
 -22   2   5       18.01       72.53     29.64 o 
 -21   2   5      272.56      326.07     15.12 o 
 -20   2   5      514.98      629.70     15.27 o 
 -19   2   5      159.21      152.87      7.76 o 
 -18   2   5       19.76       13.44      4.44 o 
 -17   2   5       11.62       21.85      4.13 o 
 -16   2   5       97.81      101.74      5.44 o 
 -15   2   5        2.86       -0.42      2.93 o 
 -14   2   5       58.89       62.11      3.92 o 
 -13   2   5        0.85        0.10      2.40 o 
 -12   2   5      431.21      380.55      6.66 o 
 -11   2   5      174.76      144.14      4.42 o 
 -10   2   5     2109.12     1939.33     16.67 o 
  -9   2   5     1390.65     1374.76     15.03 o 
  -8   2   5      645.79      644.10      8.15 o 
  -7   2   5     2716.12     2767.76     24.41 o 
  -6   2   5    11574.27    12098.95     99.84 o 
  -5   2   5       76.29       80.97      2.46 o 
  -4   2   5     1523.68     1642.56     18.35 o 
  -3   2   5     2396.04     2321.53     21.27 o 
  -2   2   5     6581.21     6880.55     60.49 o 
  -1   2   5     2248.68     2227.45     25.50 o 
   0   2   5    66497.33    69069.54    611.43 o 
   1   2   5      169.26      209.18      4.42 o 
   2   2   5     5118.60     4630.04     39.88 o 
   3   2   5      241.53      216.01      5.69 o 
   4   2   5      965.28     1148.50     14.82 o 
   5   2   5     1917.62     1989.23     22.61 o 
   6   2   5       44.07       62.47      3.27 o 
   7   2   5     1146.06     1070.50     17.03 o 
   8   2   5     1644.18     1984.15     26.94 o 
   9   2   5      280.61      232.15      7.97 o 
  10   2   5      172.04      218.53     10.18 o 
  11   2   5       29.51       20.74      5.19 o 
  12   2   5    18116.95    18230.56    194.31 o 
  13   2   5     1829.97     1774.13     36.84 o 
  14   2   5     1341.32     1347.82     35.62 o 
  15   2   5       20.75       27.98      8.07 o 
  16   2   5     1142.98     1052.30     33.60 o 
  17   2   5        0.20       -5.30      7.51 o 
  18   2   5      120.34       91.74     15.05 o 
  19   2   5      256.06      268.54     22.27 o 
  20   2   5        5.01       19.94     12.32 o 
  21   2   5       10.93       21.64     13.62 o 
 -22   3   5       70.75       79.91     10.35 o 
 -21   3   5      190.37      190.56     14.66 o 
 -20   3   5        1.06        1.73      6.27 o 
 -19   3   5        3.74        2.69      6.50 o 
 -18   3   5      755.70      821.72     15.95 o 
 -17   3   5      399.50      402.68     13.49 o 
 -16   3   5       25.06       25.99      4.50 o 
 -15   3   5       60.15       72.73      7.89 o 
 -14   3   5        1.72        4.66      3.13 o 
 -13   3   5        9.23        8.26      3.08 o 
 -12   3   5     1064.47     1181.19     14.22 o 
 -11   3   5     1083.25     1162.76     12.64 o 
 -10   3   5      334.37      344.93      6.33 o 
  -9   3   5      247.58      204.75      5.82 o 
  -8   3   5     2204.86     2445.74     20.84 o 
  -7   3   5     1120.49     1262.13     13.91 o 
  -6   3   5     3321.76     3478.51     26.92 o 
  -5   3   5     1313.32     1343.44     13.52 o 
  -4   3   5     3176.16     3312.57     29.30 o 
  -3   3   5     1986.64     1998.61     18.14 o 
  -2   3   5     1061.79     1218.02     14.03 o 
  -1   3   5      238.93      268.71      5.67 o 
   0   3   5     2802.79     3037.36     33.17 o 
   1   3   5     1473.29     1534.72     16.52 o 
   2   3   5    11708.14    12735.67    107.75 o 
   3   3   5       10.17        3.26      2.03 o 
   4   3   5      106.48      118.23      6.57 o 
   5   3   5      175.39      177.27      5.85 o 
   6   3   5      231.98      265.65      9.17 o 
   7   3   5     1024.83     1045.37     15.52 o 
   8   3   5      273.20      236.22      6.60 o 
   9   3   5     1636.08     1666.33     28.66 o 
  10   3   5     1229.00     1258.38     24.89 o 
  11   3   5      347.35      333.59     11.98 o 
  12   3   5     1579.08     1571.55     29.48 o 
  13   3   5       15.36       14.73      6.09 o 
  14   3   5       23.00       14.81      6.50 o 
  15   3   5     1047.94     1045.86     35.65 o 
  16   3   5     1730.91     1649.29     65.85 o 
  17   3   5      103.53       94.93     14.79 o 
  18   3   5        2.70        6.00     10.35 o 
  19   3   5      496.24      506.23     28.63 o 
  20   3   5      698.81      663.92     33.32 o 
  21   3   5       58.70       57.64     20.83 o 
 -22   4   5      231.79      250.27     14.67 o 
 -21   4   5       15.26        4.85      8.91 o 
 -20   4   5       70.27       67.14     12.52 o 
 -19   4   5      112.31      134.88     22.89 o 
 -18   4   5        9.60       23.94      6.19 o 
 -17   4   5        0.09       -1.86      4.73 o 
 -16   4   5      125.22       96.79      6.53 o 
 -15   4   5       18.08       13.04      4.10 o 
 -14   4   5        3.78        4.46      4.54 o 
 -13   4   5      215.07      231.66      7.84 o 
 -12   4   5      616.37      606.37     10.68 o 
 -11   4   5        0.00       -1.27      2.50 o 
 -10   4   5     2032.48     2042.96     19.26 o 
  -9   4   5      451.06      463.27      7.67 o 
  -8   4   5      528.92      673.45      9.20 o 
  -7   4   5     2169.33     2329.40     19.99 o 
  -6   4   5      105.83       56.08      3.60 o 
  -5   4   5      590.71      714.85      9.25 o 
  -4   4   5    10587.04    11156.37     84.62 o 
  -3   4   5      692.76      671.88      9.48 o 
  -2   4   5     8471.94     8439.89     73.58 o 
  -1   4   5       79.49      106.55      3.71 o 
   0   4   5     2692.74     2502.05     24.76 o 
   1   4   5       48.53       38.79      2.38 o 
   2   4   5     1936.58     1754.12     19.71 o 
   3   4   5       40.62       59.86      3.23 o 
   4   4   5     5105.58     5130.79     54.85 o 
   5   4   5        0.55        4.57      2.33 o 
   6   4   5     4309.32     4687.84     49.06 o 
   7   4   5      974.04      938.74     19.36 o 
   8   4   5      936.31      953.37     16.42 o 
   9   4   5      578.29      489.08     10.88 o 
  10   4   5       99.68      136.90      8.26 o 
  11   4   5      804.38      826.89     18.64 o 
  12   4   5      246.96      217.26     11.44 o 
  13   4   5      284.77      251.87     14.51 o 
  14   4   5      219.14      175.55     13.28 o 
  15   4   5      194.91      166.30     14.34 o 
  16   4   5       84.30       84.09     13.69 o 
  17   4   5       84.34       91.96     15.42 o 
  18   4   5      262.01      262.09     36.71 o 
  19   4   5      112.12      131.04     17.84 o 
  20   4   5        3.02       -2.04     10.94 o 
  21   4   5      217.73      305.93     25.90 o 
 -22   5   5      309.81      291.38     28.81 o 
 -21   5   5        3.95        1.70      7.83 o 
 -20   5   5       65.42       67.19      9.52 o 
 -19   5   5        4.80       14.55      6.99 o 
 -18   5   5      216.62      217.37     11.85 o 
 -17   5   5       41.31       37.95      6.48 o 
 -16   5   5       52.66       35.15      8.49 o 
 -15   5   5       72.30       71.62      6.90 o 
 -14   5   5      674.16      568.02     16.14 o 
 -13   5   5     1120.88     1033.76     19.05 o 
 -12   5   5     6234.65     6131.43     55.44 o 
 -11   5   5      346.66      334.05      9.44 o 
 -10   5   5      672.49      642.55      9.97 o 
  -9   5   5       10.79        3.54      1.94 o 
  -8   5   5      329.41      433.02      7.21 o 
  -7   5   5     1643.80     1635.39     17.20 o 
  -6   5   5     1532.98     1761.53     18.88 o 
  -5   5   5     3343.50     3200.83     29.81 o 
  -4   5   5      488.90      687.40     11.19 o 
  -3   5   5      103.68       85.93      3.61 o 
  -2   5   5     1324.76     1282.42     22.97 o 
  -1   5   5        0.02       -1.79      2.33 o 
   0   5   5        0.79       -2.31      2.31 o 
   1   5   5      417.97      386.55      6.73 o 
   2   5   5     6437.46     6531.72     57.29 o 
   3   5   5      143.73      149.60      5.36 o 
   4   5   5     3181.44     3607.48     41.26 o 
   5   5   5     2111.39     2276.95     29.29 o 
   6   5   5      197.54      284.12      8.46 o 
   7   5   5      656.27      583.06     13.79 o 
   8   5   5     5859.20     5918.89     60.84 o 
   9   5   5       16.75       15.83      4.47 o 
  10   5   5      167.44      158.13      8.88 o 
  11   5   5       63.61       42.38      6.19 o 
  12   5   5      247.42      225.95     12.84 o 
  13   5   5      201.66      172.19     12.96 o 
  14   5   5      827.53      724.61     24.06 o 
  15   5   5       22.96       32.70      9.08 o 
  16   5   5       35.10       36.65      9.68 o 
  17   5   5       23.20       13.65     10.91 o 
  18   5   5        1.12       -1.41      9.91 o 
  19   5   5       41.65       46.12     14.16 o 
  20   5   5       86.98       85.39     16.77 o 
 -22   6   5      177.15      171.71     15.77 o 
 -21   6   5       21.78        5.71      7.96 o 
 -20   6   5      173.98      177.85     12.58 o 
 -19   6   5      108.45      107.79      9.65 o 
 -18   6   5      562.76      557.78     16.85 o 
 -17   6   5      357.09      353.65     13.38 o 
 -16   6   5      599.68      600.05     16.12 o 
 -15   6   5       78.83       58.21      6.33 o 
 -14   6   5       83.96      112.39      8.59 o 
 -13   6   5        8.61       13.56      3.46 o 
 -12   6   5      620.55      656.10     12.76 o 
 -11   6   5     1349.68     1301.16     17.85 o 
 -10   6   5       21.17        6.93      2.83 o 
  -9   6   5     1513.87     1430.90     17.79 o 
  -8   6   5     5808.22     5836.08     49.04 o 
  -7   6   5     1331.53     1251.52     14.75 o 
  -6   6   5       71.51       74.67      4.17 o 
  -5   6   5        2.56        2.54      2.19 o 
  -4   6   5      647.68      699.27      9.51 o 
  -3   6   5      556.21      707.36     11.51 o 
  -2   6   5     7986.89     7258.39     88.56 o 
  -1   6   5      302.93      220.97      5.71 o 
   0   6   5      665.08      512.13      8.18 o 
   1   6   5     1068.95     1227.03     16.03 o 
   2   6   5     2802.19     2942.39     29.17 o 
   3   6   5      244.55      261.20      7.22 o 
   4   6   5     8071.37     8089.17     81.76 o 
   5   6   5     4519.05     4291.46     48.93 o 
   6   6   5      275.85      282.27      9.54 o 
   7   6   5      188.85      209.07      8.11 o 
   8   6   5     2174.26     2217.75     34.58 o 
   9   6   5       33.71       24.41      5.19 o 
  10   6   5     1087.23     1131.89     21.99 o 
  11   6   5     1247.84     1172.20     40.14 o 
  12   6   5      462.93      421.21     19.82 o 
  13   6   5       16.51        0.65      8.87 o 
  14   6   5      393.95      405.72     19.24 o 
  15   6   5      711.44      718.61     25.42 o 
  16   6   5     1197.13     1121.00     32.52 o 
  17   6   5      673.67      738.11     27.25 o 
  18   6   5       18.85       36.28     12.86 o 
  19   6   5       65.36       73.89     15.70 o 
  20   6   5       63.57       53.16     18.70 o 
 -21   7   5      399.93      454.94     18.70 o 
 -20   7   5      122.39      106.43     16.15 o 
 -19   7   5       84.73       89.15     10.99 o 
 -18   7   5      800.16      839.94     22.55 o 
 -17   7   5      566.22      574.98     19.52 o 
 -16   7   5        2.45       12.58      5.96 o 
 -15   7   5      993.59     1037.13     24.89 o 
 -14   7   5     2820.82     2776.12     36.56 o 
 -13   7   5      251.52      248.23      9.63 o 
 -12   7   5       97.21       93.51      7.09 o 
 -11   7   5     2402.21     2229.47     29.96 o 
 -10   7   5      125.80      103.53      5.98 o 
  -9   7   5      342.95      321.20      8.86 o 
  -8   7   5      462.70      409.54     11.62 o 
  -7   7   5       99.58      103.08      7.03 o 
  -6   7   5       57.02      103.63      5.06 o 
  -5   7   5      920.53      902.30     15.44 o 
  -4   7   5        0.36        3.38      2.16 o 
  -3   7   5      121.76      125.02      6.46 o 
  -2   7   5     1950.35     2080.23     27.12 o 
  -1   7   5       56.07       85.19      5.05 o 
   0   7   5      914.09      802.13     12.45 o 
   1   7   5      268.51      276.88      6.68 o 
   2   7   5      333.71      360.06      7.54 o 
   3   7   5     1600.00     1627.93     18.88 o 
   4   7   5      266.27      246.71      7.26 o 
   5   7   5     1171.17     1180.32     20.60 o 
   6   7   5     1537.94     1453.88     34.22 o 
   7   7   5      306.86      298.16     11.04 o 
   8   7   5      556.13      496.76     14.53 o 
   9   7   5     2078.97     2004.42     35.10 o 
  10   7   5      794.45      725.28     29.49 o 
  11   7   5      199.62      194.09     13.36 o 
  12   7   5     1156.64     1091.31     29.01 o 
  13   7   5      183.72      173.68     13.83 o 
  14   7   5        2.33       -6.59      7.54 o 
  15   7   5      863.24      790.51     26.88 o 
  16   7   5      164.45      177.23     15.73 o 
  17   7   5      126.48       94.26     13.42 o 
  18   7   5      109.42       90.49     16.32 o 
  19   7   5       21.72       10.72     14.45 o 
  20   7   5       42.41       35.14     18.95 o 
 -21   8   5      157.82      167.98     13.55 o 
 -20   8   5        2.92        2.37      7.54 o 
 -19   8   5      122.79      110.96     11.04 o 
 -18   8   5      100.01      116.86     14.82 o 
 -17   8   5      109.63       89.59      9.78 o 
 -16   8   5       35.38       51.48      8.37 o 
 -15   8   5      973.34      911.46     22.08 o 
 -14   8   5       62.79       57.02      7.84 o 
 -13   8   5      436.39      442.66     17.09 o 
 -12   8   5       23.45       31.30      5.31 o 
 -11   8   5       11.35        4.88      4.24 o 
 -10   8   5     1675.73     1778.86     24.60 o 
  -9   8   5      228.54      226.58      8.21 o 
  -8   8   5      819.78      823.88     14.60 o 
  -7   8   5      231.10      217.97      7.48 o 
  -6   8   5     1338.20     1128.92     16.25 o 
  -5   8   5      960.48     1004.95     13.44 o 
  -4   8   5        0.39       21.47      2.85 o 
  -3   8   5       92.74       85.12      4.43 o 
  -2   8   5      847.25      831.38     12.67 o 
  -1   8   5     1449.97     1354.50     28.55 o 
   0   8   5       86.16       89.96      4.72 o 
   1   8   5       64.58       66.54      4.26 o 
   2   8   5       69.95       36.29      3.52 o 
   3   8   5      970.69      968.92     16.12 o 
   4   8   5     1529.06     1317.89     21.33 o 
   5   8   5      849.07      920.10     18.19 o 
   6   8   5      146.36      138.47      7.09 o 
   7   8   5      845.82      754.59     26.64 o 
   8   8   5     7024.08     7271.88    100.67 o 
   9   8   5       55.93       75.02      9.04 o 
  10   8   5     2727.96     2697.51     48.39 o 
  11   8   5        2.59       -3.37      6.02 o 
  12   8   5      590.25      542.69     20.98 o 
  13   8   5        1.15       -7.18      6.82 o 
  14   8   5        1.09        1.20      7.14 o 
  15   8   5      164.25      170.24     15.36 o 
  16   8   5       16.84       22.94      9.93 o 
  17   8   5      137.68      113.35     14.62 o 
  18   8   5       37.24       31.85     13.49 o 
  19   8   5        0.25       20.31     16.07 o 
 -20   9   5      260.84      217.24     14.64 o 
 -19   9   5      304.89      326.99     16.58 o 
 -18   9   5       25.61        4.13      7.00 o 
 -17   9   5     2201.59     2300.99     41.09 o 
 -16   9   5        1.27        3.93      6.36 o 
 -15   9   5      914.75      916.08     22.80 o 
 -14   9   5       24.42       24.13      6.56 o 
 -13   9   5      387.31      376.21     14.40 o 
 -12   9   5      529.95      510.53     15.91 o 
 -11   9   5       54.86       37.33      5.67 o 
 -10   9   5      458.14      408.64     12.17 o 
  -9   9   5      854.03      822.67     15.66 o 
  -8   9   5     1149.87     1128.37     24.01 o 
  -7   9   5      489.60      461.43     11.89 o 
  -6   9   5        0.72        6.50      3.65 o 
  -5   9   5     7446.67     7066.79     65.05 o 
  -4   9   5     4462.88     4282.58     40.13 o 
  -3   9   5       23.99       24.66      3.27 o 
  -2   9   5     1150.50     1027.16     13.85 o 
  -1   9   5        7.00       13.71      3.55 o 
   0   9   5     4504.80     4405.45     42.18 o 
   1   9   5     1502.37     1551.11     20.42 o 
   2   9   5      169.01      210.28      7.18 o 
   3   9   5     5302.56     5234.32     62.33 o 
   4   9   5     2374.87     2215.34     35.90 o 
   5   9   5      130.87      113.02      8.08 o 
   6   9   5     1177.54      993.52     36.01 o 
   7   9   5     1802.05     1714.51     35.32 o 
   8   9   5      633.63      656.64     24.03 o 
   9   9   5      444.42      502.32     18.84 o 
  10   9   5     1332.84     1311.20     31.83 o 
  11   9   5     1163.82     1156.96     30.55 o 
  12   9   5       25.27        8.04      7.49 o 
  13   9   5        0.17       -1.20      6.60 o 
  14   9   5      149.16      163.20     15.00 o 
  15   9   5      967.82      960.41     30.86 o 
  16   9   5     1011.90      995.68     32.44 o 
  17   9   5        3.42        4.72      9.60 o 
  18   9   5        5.33        8.53     12.47 o 
  19   9   5      166.14      227.36     23.63 o 
 -20  10   5       17.33       19.87      9.07 o 
 -19  10   5        0.23      -11.52      7.24 o 
 -18  10   5      104.07       99.88     11.53 o 
 -17  10   5      105.60      120.91     15.51 o 
 -16  10   5      827.36      848.27     31.31 o 
 -15  10   5      457.97      478.88     23.55 o 
 -14  10   5      270.63      301.12     17.44 o 
 -13  10   5        2.32       10.66      6.06 o 
 -12  10   5      298.14      289.94     13.07 o 
 -11  10   5       78.80      105.77      8.97 o 
 -10  10   5     1524.47     1436.48     26.54 o 
  -9  10   5      341.27      360.17     11.70 o 
  -8  10   5     1975.75     1950.42     28.38 o 
  -7  10   5        0.16       -4.02      3.42 o 
  -6  10   5       36.76       32.13      4.76 o 
  -5  10   5     2020.58     1968.11     24.76 o 
  -4  10   5       82.40       65.30      5.09 o 
  -3  10   5     5789.87     5445.27     55.71 o 
  -2  10   5     1529.81     1589.91     20.75 o 
  -1  10   5       27.37       46.89      3.92 o 
   0  10   5     6313.26     5831.61     51.65 o 
   1  10   5      997.17     1060.98     15.39 o 
   2  10   5       39.17       72.08      6.27 o 
   3  10   5     1521.57     1495.93     27.63 o 
   4  10   5     6834.66     6537.17     86.38 o 
   5  10   5     1967.62     1921.74     41.27 o 
   6  10   5       65.49       66.60     13.31 o 
   7  10   5      580.89      615.31     24.96 o 
   8  10   5       27.54       20.46     11.48 o 
   9  10   5       57.23       70.45      9.88 o 
  10  10   5      116.37       97.54     11.34 o 
  11  10   5        0.09      -10.85      6.38 o 
  12  10   5     1178.32     1082.65     30.65 o 
  13  10   5      102.99       86.55     11.94 o 
  14  10   5       22.82       46.41     10.80 o 
  15  10   5        6.89        8.10      8.88 o 
  16  10   5      313.47      391.36     22.34 o 
  17  10   5      130.27      151.76     35.17 o 
  18  10   5      712.01      713.67     67.97 o 
 -19  11   5      436.06      462.19     20.02 o 
 -18  11   5       43.67       39.11      9.23 o 
 -17  11   5      196.15      172.18     13.35 o 
 -16  11   5       11.87        5.24      7.38 o 
 -15  11   5      478.19      474.36     18.07 o 
 -14  11   5      237.81      234.26     13.54 o 
 -13  11   5      378.16      403.44     18.32 o 
 -12  11   5       51.85       52.93      8.35 o 
 -11  11   5      262.57      249.32     12.40 o 
 -10  11   5      418.40      394.94     14.51 o 
  -9  11   5      260.44      258.85     13.09 o 
  -8  11   5       51.05       51.68      6.24 o 
  -7  11   5     2073.19     1934.92     28.55 o 
  -6  11   5       58.92       65.37      6.32 o 
  -5  11   5      148.27      125.88     13.26 o 
  -4  11   5     4687.92     4324.05     44.58 o 
  -3  11   5     2396.47     2480.90     31.23 o 
  -2  11   5       59.37       69.35      5.27 o 
  -1  11   5      317.33      289.81      8.72 o 
   0  11   5     2264.83     2058.20     23.48 o 
   1  11   5      992.14     1007.37     18.00 o 
   2  11   5      262.29      288.68     11.89 o 
   3  11   5     2286.97     2151.43     43.25 o 
   4  11   5     3209.19     3088.96     56.75 o 
   5  11   5      402.97      408.76     18.53 o 
   6  11   5      602.31      479.94     17.77 o 
   7  11   5      149.27      184.28     21.48 o 
   8  11   5      132.68      120.16     14.96 o 
   9  11   5     1336.26     1252.42     39.20 o 
  10  11   5      517.34      507.95     21.04 o 
  11  11   5       73.98       67.79     10.60 o 
  12  11   5       64.45       56.61     12.49 o 
  13  11   5      467.73      444.71     21.77 o 
  14  11   5       57.84       38.83     10.69 o 
  15  11   5       10.88       40.77     10.98 o 
  16  11   5       25.93       25.70     12.83 o 
  17  11   5      136.47      141.35     20.13 o 
  18  11   5      189.71      205.18     23.19 o 
 -19  12   5       19.37       20.15     11.69 o 
 -18  12   5        9.43       13.48      8.63 o 
 -17  12   5      151.33      153.91     13.90 o 
 -16  12   5       74.98       62.84     11.33 o 
 -15  12   5      258.42      211.29     13.86 o 
 -14  12   5      473.18      444.92     19.13 o 
 -13  12   5      103.68       93.21     10.61 o 
 -12  12   5     1374.82     1323.98     28.15 o 
 -11  12   5      267.31      276.49     13.31 o 
 -10  12   5       23.15       30.57      6.96 o 
  -9  12   5     1240.36     1187.82     24.69 o 
  -8  12   5       20.14       -1.82      5.39 o 
  -7  12   5      484.40      487.18     16.63 o 
  -6  12   5      233.79      199.10      9.41 o 
  -5  12   5      612.74      595.56     22.14 o 
  -4  12   5     5118.27     4747.21     55.62 o 
  -3  12   5      235.30      210.51      8.71 o 
  -2  12   5     6134.18     6103.80     67.23 o 
  -1  12   5     1035.18     1054.43     19.20 o 
   0  12   5      107.99      131.46      7.70 o 
   1  12   5      156.69      143.32      7.69 o 
   2  12   5      828.25      968.39     26.76 o 
   3  12   5      245.24      205.20     15.93 o 
   4  12   5       90.42      183.91     19.98 o 
   5  12   5       36.51       43.26     14.96 o 
   6  12   5      245.82      193.85     15.20 o 
   7  12   5      335.27      383.23     19.64 o 
   8  12   5       39.28       36.40      9.88 o 
   9  12   5        1.87       -0.80      5.80 o 
  10  12   5      148.02      136.20     13.34 o 
  11  12   5       93.12       92.07     14.34 o 
  12  12   5      257.02      304.63     23.50 o 
  13  12   5      187.85      194.10     16.32 o 
  14  12   5       50.42       47.66     11.49 o 
  15  12   5      203.43      231.98     18.73 o 
  16  12   5       10.83        6.79     12.45 o 
  17  12   5      216.78      311.23     32.75 o 
 -18  13   5        2.16       -5.55      7.96 o 
 -17  13   5       87.96       76.85     11.57 o 
 -16  13   5        4.58       -8.52      7.32 o 
 -15  13   5       25.05       29.95      8.99 o 
 -14  13   5      608.32      614.92     25.77 o 
 -13  13   5       97.90      113.19     10.97 o 
 -12  13   5       16.74        1.90      5.82 o 
 -11  13   5       85.40       87.64     10.60 o 
 -10  13   5     1739.03     1836.69     46.65 o 
  -9  13   5      308.18      318.37     13.86 o 
  -8  13   5     1223.23     1114.70     23.85 o 
  -7  13   5       52.09       74.90      8.08 o 
  -6  13   5        6.65       -5.70      4.88 o 
  -5  13   5       54.67       47.05      6.17 o 
  -4  13   5      133.22      169.10      9.42 o 
  -3  13   5       36.64       35.77      5.19 o 
  -2  13   5      250.38      258.62     11.34 o 
  -1  13   5      931.87      879.45     21.96 o 
   0  13   5      669.55      725.45     23.24 o 
   1  13   5      316.55      318.40     16.37 o 
   2  13   5     1592.65     1561.20     34.36 o 
   3  13   5      825.53      721.86     24.00 o 
   4  13   5      875.70      856.29     27.00 o 
   5  13   5        1.33       13.30      7.76 o 
   6  13   5        4.44       -0.48      6.90 o 
   7  13   5      260.35      267.44     22.99 o 
   8  13   5      303.71      278.86     24.95 o 
   9  13   5       26.49       10.88      7.41 o 
  10  13   5     1041.11     1048.58     30.60 o 
  11  13   5       13.17       25.84      8.18 o 
  12  13   5       87.03      130.69     23.91 o 
  13  13   5      118.25      126.48     13.03 o 
  14  13   5        5.96       17.58      8.81 o 
  15  13   5      136.62      104.02     15.13 o 
  16  13   5      500.79      506.80     26.60 o 
 -17  14   5      119.84      116.71     13.25 o 
 -16  14   5      743.88      821.86     25.29 o 
 -15  14   5      321.06      335.35     17.29 o 
 -14  14   5       79.47      110.49     11.38 o 
 -13  14   5      106.61      111.06     11.39 o 
 -12  14   5       15.62       16.61      7.25 o 
 -11  14   5       50.30       43.98      8.13 o 
 -10  14   5      859.12      893.53     22.81 o 
  -9  14   5       21.14       17.75      6.61 o 
  -8  14   5      341.18      333.07     15.58 o 
  -7  14   5      681.07      690.15     18.92 o 
  -6  14   5     2921.86     3103.60     44.38 o 
  -5  14   5       48.27       35.27     11.36 o 
  -4  14   5     3288.53     3212.17     46.00 o 
  -3  14   5       75.24       79.38      9.74 o 
  -2  14   5       61.26       46.60      8.17 o 
  -1  14   5       42.96       40.25      8.96 o 
   0  14   5      401.48      454.92     19.58 o 
   1  14   5       18.52       12.59      9.11 o 
   2  14   5      228.18      271.98     56.51 o 
   3  14   5      724.17      706.83     25.26 o 
   4  14   5      202.66      227.83     15.58 o 
   5  14   5      103.66      143.27     21.38 o 
   6  14   5     3199.38     3260.41     64.61 o 
   7  14   5      266.17      216.35     16.69 o 
   8  14   5        0.05        0.46      6.74 o 
   9  14   5      492.98      497.13     21.71 o 
  10  14   5        1.78       14.10      8.47 o 
  11  14   5        3.23        6.65      7.83 o 
  12  14   5      155.11      157.31     15.44 o 
  13  14   5      263.53      288.56     19.56 o 
  14  14   5        0.06      -16.39     10.64 o 
  15  14   5        1.53       11.94     12.77 o 
 -16  15   5      435.92      437.23     21.95 o 
 -15  15   5      104.12       87.76     11.35 o 
 -14  15   5       74.39       51.51     10.03 o 
 -13  15   5      187.23      212.08     14.49 o 
 -12  15   5     1674.29     1755.09     35.15 o 
 -11  15   5        5.07        5.28      6.89 o 
 -10  15   5        0.17       16.96      7.41 o 
  -9  15   5       17.44        4.01      6.58 o 
  -8  15   5        3.52       14.41      6.66 o 
  -7  15   5        9.63       13.84      6.61 o 
  -6  15   5      103.41      136.26     11.13 o 
  -5  15   5      287.62      230.26     13.34 o 
  -4  15   5      302.93      336.98     29.62 o 
  -3  15   5       82.93       95.36     12.24 o 
  -2  15   5        9.00       23.37      8.31 o 
  -1  15   5      784.11      730.28     25.54 o 
   0  15   5        5.34        0.21      8.25 o 
   1  15   5      222.94      192.50     17.97 o 
   2  15   5       24.24       40.95     11.49 o 
   3  15   5      148.61      156.83     21.33 o 
   4  15   5      502.88      467.02     25.84 o 
   5  15   5      163.55      160.10     17.64 o 
   6  15   5      360.74      317.26     24.40 o 
   7  15   5      773.39      755.83     31.66 o 
   8  15   5       63.64       67.49     10.98 o 
   9  15   5       81.79       62.01     11.21 o 
  10  15   5        1.23        2.75      8.37 o 
  11  15   5       22.33       26.72     10.46 o 
  12  15   5      778.67      799.95     29.25 o 
  13  15   5        0.59       -6.26     10.76 o 
  14  15   5      624.47      681.11     52.22 o 
 -15  16   5       65.22       66.76     11.18 o 
 -14  16   5       25.90       21.90      8.80 o 
 -13  16   5       85.24       70.54     10.77 o 
 -12  16   5       90.00      103.01     11.78 o 
 -11  16   5        0.12        3.96      7.20 o 
 -10  16   5      155.44      132.79     13.63 o 
  -9  16   5      559.13      534.70     18.81 o 
  -8  16   5        0.96        0.83      6.49 o 
  -7  16   5        0.20       -1.91      7.05 o 
  -6  16   5      891.03      891.84     31.17 o 
  -5  16   5      117.43      119.58     14.21 o 
  -4  16   5      817.33      892.57     30.29 o 
  -3  16   5      328.77      279.64     23.26 o 
  -2  16   5       61.89       60.47     23.61 o 
  -1  16   5      192.59      168.10     14.37 o 
   0  16   5     1824.53     1816.49    103.86 o 
   1  16   5       85.87       84.34     14.72 o 
   2  16   5      180.97      199.55     19.46 o 
   3  16   5      353.09      363.12     24.67 o 
   4  16   5      245.10      265.87     21.95 o 
   5  16   5      212.37      168.08     19.23 o 
   6  16   5      582.71      538.82     24.69 o 
   7  16   5      917.82      952.51     35.57 o 
   8  16   5      945.68     1058.92     30.93 o 
   9  16   5      166.77      171.87     14.04 o 
  10  16   5        0.41       -4.34      7.59 o 
  11  16   5       10.17        5.64      8.50 o 
  12  16   5      716.41      714.48     28.61 o 
  13  16   5       25.06       14.78     10.64 o 
 -13  17   5       16.84        8.85     10.68 o 
 -12  17   5      704.08      773.74     24.29 o 
 -11  17   5      125.41      126.70     17.68 o 
 -10  17   5      286.13      290.33     15.81 o 
  -9  17   5      220.47      199.85     13.42 o 
  -8  17   5        2.56        5.05      9.66 o 
  -7  17   5      114.12       98.42     18.04 o 
  -6  17   5      105.53      115.00     14.85 o 
  -5  17   5      858.19      858.17     57.35 o 
  -4  17   5      371.73      430.43     38.80 o 
  -3  17   5      119.73       90.95     17.21 o 
  -2  17   5       79.34       45.43     15.06 o 
  -1  17   5        0.22      -16.14     15.18 o 
   0  17   5     1607.55     1725.88     53.42 o 
   1  17   5      356.83      376.72     25.70 o 
   2  17   5     2128.55     2102.15     60.74 o 
   3  17   5        9.59       11.27     11.60 o 
   4  17   5      333.90      429.47     27.73 o 
   5  17   5      150.03      139.53     26.02 o 
   6  17   5        3.10       17.03     11.65 o 
   7  17   5      886.70      881.37     33.61 o 
   8  17   5     1034.11     1030.46     28.32 o 
   9  17   5        8.76        5.02      8.18 o 
  10  17   5      215.67      211.19     15.69 o 
  11  17   5      148.52      156.02     16.85 o 
  12  17   5        3.30        6.75     10.46 o 
 -12  18   5       41.12       26.57      9.72 o 
 -11  18   5       55.84       31.91      9.81 o 
 -10  18   5       23.19       12.21     12.01 o 
  -9  18   5      113.07      100.33     15.96 o 
  -8  18   5      931.65     1010.72     38.19 o 
  -7  18   5      820.85      831.93     41.77 o 
  -6  18   5        0.52        0.49     12.39 o 
  -5  18   5      638.49      649.76     36.29 o 
  -4  18   5      837.11      917.81     99.16 o 
  -3  18   5        0.06       -1.50     11.82 o 
  -2  18   5      493.74      501.69     45.06 o 
  -1  18   5      716.57      777.12     54.22 o 
   0  18   5      129.79      183.14     31.08 o 
   1  18   5      314.21      322.52     24.89 o 
   2  18   5       15.98       23.05     19.28 o 
   3  18   5      561.90      531.22     32.77 o 
   4  18   5      632.83      673.78     34.81 o 
   5  18   5      993.61     1033.56     43.06 o 
   6  18   5        0.25        4.09     11.66 o 
   7  18   5      104.12      120.93     16.55 o 
   8  18   5       31.12       23.45     11.79 o 
   9  18   5        3.50       13.73     11.42 o 
  10  18   5      833.77      828.11     34.26 o 
 -10  19   5       45.23       39.81     14.05 o 
  -9  19   5       17.88       -6.92     18.55 o 
  -8  19   5       66.76       54.17     18.15 o 
  -7  19   5      149.56      167.34     23.81 o 
  -6  19   5       48.70       16.40     14.56 o 
  -5  19   5       16.27       18.47     23.01 o 
  -4  19   5        1.48       -6.71     13.86 o 
  -3  19   5       11.29       26.51     20.00 o 
  -2  19   5      272.87      252.29     36.63 o 
  -1  19   5      307.78      218.08     35.42 o 
   0  19   5      624.55      708.93     54.46 o 
   1  19   5       78.75       81.69     25.78 o 
   2  19   5       14.61       22.05     13.03 o 
   3  19   5      210.26      203.72     34.22 o 
   4  19   5       21.08       19.68     12.76 o 
   5  19   5      117.28      127.27     24.46 o 
   6  19   5       35.94       44.68     13.84 o 
   7  19   5        0.16       -7.42     10.39 o 
   8  19   5       12.07        0.68     13.62 o 
   9  19   5       21.87       14.55     15.42 o 
  -7  20   5      373.97      476.61     35.01 o 
  -6  20   5      179.26      180.19     24.45 o 
  -5  20   5       56.15       67.91     18.18 o 
  -4  20   5       69.91       65.06     25.78 o 
  -3  20   5      296.17      309.88     41.21 o 
  -2  20   5        3.88      -15.66     16.87 o 
  -1  20   5      724.35      800.25     58.80 o 
   0  20   5       19.89       19.04     19.52 o 
   1  20   5      673.32      751.10     55.66 o 
   2  20   5      523.11      578.80     52.77 o 
   3  20   5       26.43       43.62     24.34 o 
   4  20   5        0.27        1.86     13.68 o 
   5  20   5      238.49      264.06     22.37 o 
   6  20   5      166.30      204.62     21.13 o 
  -3  21   5        8.71       10.84     20.96 o 
  -2  21   5       16.06       45.78     24.58 o 
  -1  21   5      117.89      163.62     33.74 o 
   0  21   5      256.76      331.33     43.37 o 
   1  21   5       14.64       23.86     20.96 o 
 -22   0   6       26.18       21.56      9.24 o 
 -21   0   6        6.08        4.23      7.93 o 
 -20   0   6        9.27        7.70     20.96 o 
 -19   0   6     1389.39     1493.56     68.79 o 
 -18   0   6      439.95      500.77     16.56 o 
 -17   0   6       24.04       15.61      5.27 o 
 -16   0   6      503.50      511.26     14.40 o 
 -15   0   6     1668.68     1638.37     27.87 o 
 -14   0   6     3468.79     3727.64     49.56 o 
 -13   0   6       45.47       55.93      5.07 o 
 -12   0   6      504.74      459.03     14.15 o 
 -11   0   6     2931.53     2937.55     33.08 o 
 -10   0   6     4252.56     3967.95     41.31 o 
  -9   0   6      254.00      251.03      7.64 o 
  -8   0   6      534.95      459.86      9.63 o 
  -7   0   6     1856.69     1906.02     23.80 o 
  -6   0   6     2129.06     2247.76     26.10 o 
  -5   0   6     2362.41     2442.39     33.82 o 
  -4   0   6     2064.56     1705.37     25.23 o 
  -3   0   6      306.36      397.63      8.65 o 
  -2   0   6    26985.68    27623.63    265.58 o 
  -1   0   6     6464.20     6910.28     77.13 o 
   0   0   6     2122.11     1747.78     19.91 o 
   1   0   6     1383.47     1335.84     19.32 o 
   2   0   6     7480.35     7131.92     73.92 o 
   3   0   6     2966.99     3052.48     39.04 o 
   4   0   6     2661.02     2901.59     69.26 o 
   5   0   6      915.19     1057.16     18.46 o 
   6   0   6     1876.64     2057.98     70.68 o 
   7   0   6     2682.33     2711.54     45.11 o 
   8   0   6     2369.57     2688.25     49.66 o 
   9   0   6      666.19      638.07     22.15 o 
  10   0   6     1052.33     1004.06     43.13 o 
  11   0   6      232.76      227.72     17.81 o 
  12   0   6     1968.30     2041.93    110.72 o 
  13   0   6       55.21       59.88     13.79 o 
  14   0   6      120.16      102.03     16.44 o 
  15   0   6      552.61      539.90     29.79 o 
  16   0   6      662.65      562.78     58.07 o 
  17   0   6      399.29      451.13     30.16 o 
  18   0   6      338.54      336.35     29.40 o 
  19   0   6       44.45       75.03     45.42 o 
  20   0   6       46.12       23.13     22.65 o 
  21   0   6      223.04      339.28     46.99 o 
 -22   1   6       73.82       67.18      8.22 o 
 -21   1   6        0.04        6.81      5.91 o 
 -20   1   6       14.95       20.56      5.87 o 
 -19   1   6       34.50       31.98      7.29 o 
 -18   1   6       57.91       53.61      5.35 o 
 -17   1   6      199.16      207.57      7.88 o 
 -16   1   6      187.75      198.29      6.81 o 
 -15   1   6       88.62       93.69      4.96 o 
 -14   1   6     1427.26     1581.69     18.02 o 
 -13   1   6      879.81      853.57     11.94 o 
 -12   1   6      829.30      852.12     10.66 o 
 -11   1   6      170.32      194.66      4.77 o 
 -10   1   6     4896.25     5394.26     37.83 o 
  -9   1   6      398.66      429.96      6.57 o 
  -8   1   6     1195.27     1087.68     11.46 o 
  -7   1   6     5477.83     5401.61     41.24 o 
  -6   1   6      962.74      880.96      9.34 o 
  -5   1   6      227.82      224.48      4.87 o 
  -4   1   6        3.65       19.76      2.05 o 
  -3   1   6     1113.14     1066.34     11.12 o 
  -2   1   6     1687.69     2193.50     19.63 o 
  -1   1   6      821.77      838.92     15.19 o 
   0   1   6    45873.58    49060.84    517.40 o 
   1   1   6      164.54      147.68      3.59 o 
   2   1   6     1005.38      959.28     12.25 o 
   3   1   6      556.36      527.71      7.95 o 
   4   1   6     2402.15     2649.91     25.15 o 
   5   1   6     1325.77     1364.29     17.90 o 
   6   1   6     6110.99     6544.16     61.50 o 
   7   1   6      333.96      367.55      9.05 o 
   8   1   6      882.93     1223.21     20.98 o 
   9   1   6      601.53      599.16     14.18 o 
  10   1   6     1787.26     1761.23     35.58 o 
  11   1   6        5.53        1.18      4.89 o 
  12   1   6      278.24      289.95     23.18 o 
  13   1   6      499.55      478.90     26.96 o 
  14   1   6      186.01      186.45     14.12 o 
  15   1   6       11.27        3.88      6.95 o 
  16   1   6      578.80      600.82     23.19 o 
  17   1   6       14.32       20.83      9.23 o 
  18   1   6      213.62      197.73     18.02 o 
  19   1   6       39.70       32.01     12.71 o 
  20   1   6      424.88      402.88     47.43 o 
  21   1   6       41.38       25.58     13.86 o 
 -22   2   6        0.13        4.78     10.36 o 
 -21   2   6      254.22      298.27     14.27 o 
 -20   2   6       67.43       60.07      6.52 o 
 -19   2   6       62.65       61.40      6.29 o 
 -18   2   6      170.80      171.56      8.26 o 
 -17   2   6        7.19       10.94      4.15 o 
 -16   2   6      372.10      405.24      9.90 o 
 -15   2   6      292.81      291.84      8.84 o 
 -14   2   6      584.63      511.13      9.50 o 
 -13   2   6     1434.83     1387.02     16.26 o 
 -12   2   6      331.45      400.55      7.65 o 
 -11   2   6      316.89      335.28      6.45 o 
 -10   2   6      443.72      353.12      6.03 o 
  -9   2   6      139.94      149.76      4.78 o 
  -8   2   6     7580.25     8185.16     63.24 o 
  -7   2   6       86.31       69.54      3.30 o 
  -6   2   6     8355.19     9297.09     64.46 o 
  -5   2   6       85.23       81.58      2.98 o 
  -4   2   6       54.77       73.71      4.16 o 
  -3   2   6       35.24       22.98      1.81 o 
  -2   2   6     8991.61    11022.30     84.92 o 
  -1   2   6       34.64       43.53      2.16 o 
   0   2   6     7332.48     9119.99     67.22 o 
   1   2   6      177.46      213.76      4.73 o 
   2   2   6     4096.81     4076.41     36.27 o 
   3   2   6       30.00       21.23      3.06 o 
   4   2   6      377.75      387.67     12.72 o 
   5   2   6      183.72      207.60      6.31 o 
   6   2   6     1936.73     2054.86     24.38 o 
   7   2   6       29.40       27.39      3.28 o 
   8   2   6     1274.33     1504.13     18.01 o 
   9   2   6       48.04       58.80      5.74 o 
  10   2   6     1807.91     1873.62     29.01 o 
  11   2   6      141.05      161.24      9.19 o 
  12   2   6     2490.32     2504.05     45.19 o 
  13   2   6        2.38       -1.57      6.41 o 
  14   2   6       64.82       67.38     10.38 o 
  15   2   6      102.03      101.11     11.92 o 
  16   2   6     2096.51     2033.85     52.21 o 
  17   2   6        1.82       15.47     11.43 o 
  18   2   6        0.00        4.33      9.49 o 
  19   2   6      116.15      151.93     18.90 o 
  20   2   6        1.08       -0.09     12.86 o 
  21   2   6       63.38       61.78     16.24 o 
 -22   3   6      489.22      542.20     24.14 o 
 -21   3   6       19.92       10.09     10.62 o 
 -20   3   6       95.92      101.11      9.28 o 
 -19   3   6      294.69      342.44     11.84 o 
 -18   3   6        2.52        0.06      4.49 o 
 -17   3   6     1285.50     1311.39     20.75 o 
 -16   3   6     1675.78     1636.39     23.38 o 
 -15   3   6        0.18        2.27      3.77 o 
 -14   3   6       19.25       23.42      3.92 o 
 -13   3   6     2344.70     2362.61     26.45 o 
 -12   3   6     1010.46      942.87     12.19 o 
 -11   3   6     3365.31     3387.89     28.40 o 
 -10   3   6      211.50      173.51      5.38 o 
  -9   3   6      420.05      399.20      7.50 o 
  -8   3   6      801.34      870.31     10.65 o 
  -7   3   6      480.75      361.62      5.35 o 
  -6   3   6     1743.00     1510.00     14.05 o 
  -5   3   6      169.25      182.04      4.10 o 
  -4   3   6     1392.01     1843.89     17.14 o 
  -3   3   6      285.68      310.76      6.05 o 
  -2   3   6      674.93      485.95      7.40 o 
  -1   3   6     1834.71     2002.72     18.75 o 
   0   3   6     1867.28     2610.17     32.70 o 
   1   3   6      270.61      265.03      5.32 o 
   2   3   6      600.95      633.75      9.12 o 
   3   3   6     3090.65     3063.20     28.93 o 
   4   3   6     1442.97     1421.29     19.00 o 
   5   3   6      137.71      116.11      6.25 o 
   6   3   6       70.30       42.60      4.75 o 
   7   3   6     2111.75     2060.43     28.08 o 
   8   3   6       12.24        8.07      2.74 o 
   9   3   6      497.53      393.08     11.86 o 
  10   3   6      217.10      179.37      9.18 o 
  11   3   6      476.98      497.92     14.69 o 
  12   3   6     1433.94     1493.05     28.87 o 
  13   3   6      797.41      711.91     23.05 o 
  14   3   6      145.53      121.12     12.01 o 
  15   3   6      168.85      155.27     13.61 o 
  16   3   6     1500.24     1605.69     60.29 o 
  17   3   6        2.28        2.72      9.48 o 
  18   3   6        7.28        8.50     10.48 o 
  19   3   6      399.24      375.57     26.05 o 
  20   3   6     1067.08     1022.53     65.23 o 
  21   3   6        1.46       33.03     14.48 o 
 -22   4   6        1.10       17.70      8.41 o 
 -21   4   6       65.07       67.67     11.04 o 
 -20   4   6       67.98       57.05      9.24 o 
 -19   4   6      444.00      499.78     16.91 o 
 -18   4   6     1514.90     1545.84     29.08 o 
 -17   4   6      684.69      694.62     15.11 o 
 -16   4   6       13.05        9.30      4.36 o 
 -15   4   6      506.65      498.61     12.17 o 
 -14   4   6      463.21      379.71      9.22 o 
 -13   4   6       11.36       10.51      3.45 o 
 -12   4   6        4.04        1.15      3.12 o 
 -11   4   6     1659.90     1592.81     19.72 o 
 -10   4   6       28.23       15.11      2.67 o 
  -9   4   6      148.34      142.76      3.64 o 
  -8   4   6        5.28       37.92      3.36 o 
  -7   4   6     1978.61     1957.32     17.73 o 
  -6   4   6     8793.77     8455.56     60.42 o 
  -5   4   6     3591.46     3652.13     31.46 o 
  -4   4   6     2975.55     3614.70     32.46 o 
  -3   4   6      302.83      258.43      5.99 o 
  -2   4   6     2553.42     2898.78     46.03 o 
  -1   4   6      310.67      310.80      5.94 o 
   0   4   6      766.83      898.66     11.91 o 
   1   4   6     3110.05     3082.33     32.45 o 
   2   4   6     1872.03     1934.25     19.52 o 
   3   4   6     1308.77     1371.94     17.67 o 
   4   4   6      163.13      184.06      6.30 o 
   5   4   6      460.76      516.29     10.66 o 
   6   4   6     3002.19     3508.99     41.81 o 
   7   4   6       15.77        7.69      3.04 o 
   8   4   6       36.54       86.66      5.85 o 
   9   4   6      959.10      880.37     18.18 o 
  10   4   6      138.68      125.74     11.45 o 
  11   4   6      279.49      250.53     15.53 o 
  12   4   6       26.49       13.22      5.81 o 
  13   4   6       39.88       40.84      7.77 o 
  14   4   6      155.24      119.37     10.52 o 
  15   4   6      371.11      316.83     21.00 o 
  16   4   6     1092.55     1060.55     36.64 o 
  17   4   6      370.41      384.23     24.60 o 
  18   4   6       12.80       -6.97      9.93 o 
  19   4   6       39.80       61.01     14.76 o 
  20   4   6        2.03        7.47     23.29 o 
 -22   5   6       66.01       43.25     12.88 o 
 -21   5   6      360.35      366.19     21.49 o 
 -20   5   6        0.99        8.69      7.68 o 
 -19   5   6     1344.79     1436.17     29.78 o 
 -18   5   6        7.03        0.64      5.68 o 
 -17   5   6      157.60      164.41     11.33 o 
 -16   5   6      273.82      307.37     11.12 o 
 -15   5   6     2683.43     2690.98     36.37 o 
 -14   5   6      137.55      107.97      7.53 o 
 -13   5   6        0.34        2.09      3.62 o 
 -12   5   6       69.29       82.36      5.32 o 
 -11   5   6      371.54      376.68      7.92 o 
 -10   5   6       43.61       27.78      2.93 o 
  -9   5   6     2305.14     2395.70     21.71 o 
  -8   5   6     5173.33     5629.08     43.09 o 
  -7   5   6      256.96      225.33      5.30 o 
  -6   5   6      430.05      520.26      8.83 o 
  -5   5   6      339.90      344.45      7.08 o 
  -4   5   6     2674.96     3295.49     30.67 o 
  -3   5   6       30.30       65.27      3.59 o 
  -2   5   6      899.86     1143.91     15.50 o 
  -1   5   6       78.60       54.86      3.27 o 
   0   5   6      224.35      501.99      9.50 o 
   1   5   6        0.98        0.64      1.64 o 
   2   5   6       83.60       45.48      4.04 o 
   3   5   6     1627.84     1643.73     23.31 o 
   4   5   6        4.04        8.71      2.77 o 
   5   5   6     1449.05     1355.26     22.61 o 
   6   5   6      851.17      729.85     14.45 o 
   7   5   6       29.35       28.22      4.05 o 
   8   5   6      282.29      279.81     11.17 o 
   9   5   6      335.28      314.86     11.37 o 
  10   5   6       61.80       63.77      6.76 o 
  11   5   6      412.63      412.07     14.79 o 
  12   5   6      103.70      106.65      9.72 o 
  13   5   6      466.07      430.66     22.89 o 
  14   5   6      288.13      251.34     19.65 o 
  15   5   6      441.66      411.95     23.60 o 
  16   5   6      152.90      113.44     16.21 o 
  17   5   6      705.38      711.73     48.13 o 
  18   5   6        0.15       15.39     10.58 o 
  19   5   6        3.75       -5.12     17.45 o 
  20   5   6       60.65       62.31     16.20 o 
 -22   6   6       17.34        5.10      9.24 o 
 -21   6   6       50.83       32.89      9.74 o 
 -20   6   6      120.18      107.39     12.00 o 
 -19   6   6       70.45       57.23      8.96 o 
 -18   6   6      836.31      780.12     20.96 o 
 -17   6   6      220.31      236.79     11.47 o 
 -16   6   6       20.76       18.94      6.06 o 
 -15   6   6        0.58       -2.25      4.67 o 
 -14   6   6       28.55        8.59      4.83 o 
 -13   6   6       40.82       28.92      4.39 o 
 -12   6   6        0.34        0.54      3.28 o 
 -11   6   6       13.34       13.20      3.68 o 
 -10   6   6     2361.95     2309.95     25.54 o 
  -9   6   6      696.50      686.64     11.45 o 
  -8   6   6      403.93      385.74      7.74 o 
  -7   6   6       41.09       34.15      2.98 o 
  -6   6   6      688.55      827.05     13.09 o 
  -5   6   6     2561.27     2702.25     29.04 o 
  -4   6   6     1535.82     1840.13     21.27 o 
  -3   6   6       88.82      131.65      6.07 o 
  -2   6   6     1386.62     1426.81     24.52 o 
  -1   6   6      135.03      104.96      4.11 o 
   0   6   6     3969.45     4397.90     39.12 o 
   1   6   6      224.70      263.33      6.10 o 
   2   6   6    11102.65    12570.96    104.15 o 
   3   6   6       63.54       92.53     11.37 o 
   4   6   6     1088.07     1035.93     15.25 o 
   5   6   6      589.58      583.22     12.80 o 
   6   6   6        3.57        2.74      3.26 o 
   7   6   6        6.29        5.19      3.92 o 
   8   6   6      103.70      121.14      8.27 o 
   9   6   6     1511.96     1439.35     25.06 o 
  10   6   6        1.26        3.41      4.76 o 
  11   6   6      532.00      502.03     18.94 o 
  12   6   6       56.12       51.56      9.36 o 
  13   6   6       37.26       35.48      8.90 o 
  14   6   6      160.23      129.88     12.99 o 
  15   6   6      255.39      218.19     16.05 o 
  16   6   6       25.48       12.03     10.02 o 
  17   6   6       14.54       34.35     12.09 o 
  18   6   6        8.64       -2.23     10.35 o 
  19   6   6       48.18       42.97     21.17 o 
  20   6   6      487.42      549.44     32.51 o 
 -21   7   6      677.71      741.02     25.51 o 
 -20   7   6      205.25      188.01     13.34 o 
 -19   7   6        2.50       18.34      7.68 o 
 -18   7   6      701.74      700.97     20.47 o 
 -17   7   6      411.50      457.83     16.77 o 
 -16   7   6        0.63       -1.93      5.38 o 
 -15   7   6      597.02      624.71     15.46 o 
 -14   7   6     3279.24     3227.15     41.10 o 
 -13   7   6        2.07       -0.60      4.28 o 
 -12   7   6      223.67      211.78     11.49 o 
 -11   7   6       11.29        8.32      4.03 o 
 -10   7   6     6548.08     6339.13     65.82 o 
  -9   7   6      333.15      328.67      8.91 o 
  -8   7   6      210.00      148.79      5.82 o 
  -7   7   6       14.44       14.85      3.04 o 
  -6   7   6     2081.51     2107.38     25.05 o 
  -5   7   6       87.94       94.50      3.94 o 
  -4   7   6      682.51      848.28     13.95 o 
  -3   7   6     4258.84     4419.21     45.91 o 
  -2   7   6     5125.17     5479.42     56.44 o 
  -1   7   6     2684.65     2845.99     38.86 o 
   0   7   6      768.45      861.75     13.37 o 
   1   7   6       27.07       37.58      3.54 o 
   2   7   6     1037.13     1255.03     16.15 o 
   3   7   6      694.84      796.65     12.05 o 
   4   7   6     3529.13     3980.66     45.13 o 
   5   7   6     3027.06     3009.03     38.13 o 
   6   7   6      892.34      842.39     16.61 o 
   7   7   6      290.34      258.19     10.85 o 
   8   7   6      160.92      160.31      9.51 o 
   9   7   6      175.42      181.37      9.52 o 
  10   7   6        1.83        3.00      6.50 o 
  11   7   6      701.91      708.60     22.95 o 
  12   7   6       76.49       79.92     13.43 o 
  13   7   6      168.91      157.58     13.49 o 
  14   7   6       18.87       19.66      9.21 o 
  15   7   6      120.85       82.18     12.10 o 
  16   7   6       12.13       12.28      9.00 o 
  17   7   6       49.65       35.47     12.46 o 
  18   7   6        0.09        5.96     11.00 o 
  19   7   6       97.87       81.63     16.28 o 
 -21   8   6      149.31      131.07     12.77 o 
 -20   8   6      206.27      194.00     13.96 o 
 -19   8   6      100.83       80.05     10.15 o 
 -18   8   6      265.97      279.14     14.66 o 
 -17   8   6      191.99      199.13     12.62 o 
 -16   8   6        0.55        3.28      5.93 o 
 -15   8   6      843.32      900.20     22.01 o 
 -14   8   6      776.55      825.92     20.75 o 
 -13   8   6      619.92      637.04     17.45 o 
 -12   8   6     2612.19     2642.87     38.13 o 
 -11   8   6      135.16      130.29      7.70 o 
 -10   8   6     1676.57     1605.51     22.88 o 
  -9   8   6      319.93      309.90      8.71 o 
  -8   8   6     1199.45     1132.43     17.74 o 
  -7   8   6      574.17      519.23     13.08 o 
  -6   8   6    10959.21    10477.22     93.47 o 
  -5   8   6     2928.21     2986.33     32.15 o 
  -4   8   6     1302.73     1426.20     18.16 o 
  -3   8   6     3004.79     3022.58     34.35 o 
  -2   8   6     1022.09     1106.85     14.97 o 
  -1   8   6       14.99       14.76      3.34 o 
   0   8   6     4207.68     4408.75     44.89 o 
   1   8   6       75.23       75.13      4.61 o 
   2   8   6     1439.61     1536.31     20.08 o 
   3   8   6      366.51      297.92      8.30 o 
   4   8   6    13831.79    14028.06    150.45 o 
   5   8   6      120.92       99.29      8.22 o 
   6   8   6     3070.54     3195.54     44.90 o 
   7   8   6     1965.11     1840.57     31.23 o 
   8   8   6      902.14      901.37     24.94 o 
   9   8   6      161.23      195.68     12.72 o 
  10   8   6      119.34       92.07     10.45 o 
  11   8   6     1415.45     1339.68     32.75 o 
  12   8   6        9.54        4.65      7.15 o 
  13   8   6      870.87      890.24     27.93 o 
  14   8   6       76.04       85.26     12.07 o 
  15   8   6       51.88       31.11     12.20 o 
  16   8   6       84.57       91.91     13.10 o 
  17   8   6      805.20      828.59     30.33 o 
  18   8   6       47.44       60.42     14.92 o 
  19   8   6       36.30       49.15     15.17 o 
 -20   9   6       34.73       32.03      9.00 o 
 -19   9   6       14.01        4.17      9.90 o 
 -18   9   6       69.39       64.83      9.88 o 
 -17   9   6       17.49       21.62      7.87 o 
 -16   9   6      275.13      233.76     13.39 o 
 -15   9   6        0.02       -1.06      5.66 o 
 -14   9   6      769.97      759.13     20.22 o 
 -13   9   6        1.79        7.93      5.67 o 
 -12   9   6       17.88       11.87      5.61 o 
 -11   9   6     1119.65     1010.63     18.17 o 
 -10   9   6      328.14      362.21     10.73 o 
  -9   9   6       64.48       52.61      5.42 o 
  -8   9   6       83.62       82.77      6.37 o 
  -7   9   6      220.96      201.95      8.53 o 
  -6   9   6     1903.01     1852.94     26.00 o 
  -5   9   6        1.01        2.35      3.54 o 
  -4   9   6      324.38      288.52      8.51 o 
  -3   9   6      531.69      507.85     14.05 o 
  -2   9   6      903.66      757.47     11.72 o 
  -1   9   6       39.38       45.88      3.93 o 
   0   9   6     2627.02     2735.17     29.16 o 
   1   9   6        1.45        7.09      3.05 o 
   2   9   6       25.36       25.97      3.63 o 
   3   9   6       73.23       41.55      6.00 o 
   4   9   6      155.95      159.42     11.62 o 
   5   9   6     2816.17     2733.10     43.11 o 
   6   9   6      373.53      339.89     15.25 o 
   7   9   6      752.59      706.70     24.37 o 
   8   9   6       35.73       42.49      9.09 o 
   9   9   6      662.06      591.32     21.09 o 
  10   9   6       72.60       72.51     19.65 o 
  11   9   6        5.86        7.30      7.32 o 
  12   9   6     1967.61     1909.09     42.02 o 
  13   9   6        0.05       -2.43      7.32 o 
  14   9   6      336.05      315.56     19.07 o 
  15   9   6      184.80      200.15     16.97 o 
  16   9   6      462.45      437.32     23.17 o 
  17   9   6        1.91        2.31      9.23 o 
  18   9   6      100.77       69.06     13.33 o 
  19   9   6        4.38       15.75     16.58 o 
 -20  10   6      167.74      172.19     14.32 o 
 -19  10   6       72.85      101.96     11.53 o 
 -18  10   6      283.76      298.50     16.07 o 
 -17  10   6      157.81      154.50     12.29 o 
 -16  10   6       29.47       22.04     10.04 o 
 -15  10   6      594.90      608.34     19.50 o 
 -14  10   6        2.70       -4.11      5.82 o 
 -13  10   6        0.30       -3.32      5.24 o 
 -12  10   6     1452.27     1474.69     33.89 o 
 -11  10   6       42.22       55.14      7.75 o 
 -10  10   6     1115.41     1068.92     22.62 o 
  -9  10   6       84.00       75.22      6.70 o 
  -8  10   6       14.49        6.29      4.35 o 
  -7  10   6      204.41      211.99      9.16 o 
  -6  10   6     1492.47     1667.24     24.98 o 
  -5  10   6     2416.13     2433.27     31.63 o 
  -4  10   6     1649.34     1720.78     23.90 o 
  -3  10   6      116.41      112.78      6.36 o 
  -2  10   6     4738.89     4777.65     47.30 o 
  -1  10   6       66.85       67.29      4.60 o 
   0  10   6    15607.96    15483.99    130.22 o 
   1  10   6       12.67       20.26      4.03 o 
   2  10   6     1506.09     1547.93     28.45 o 
   3  10   6      403.88      384.34     12.45 o 
   4  10   6      112.36       76.91     17.06 o 
   5  10   6       21.52       23.33      7.48 o 
   6  10   6        7.54       13.05      7.27 o 
   7  10   6     1748.15     1600.37     48.81 o 
   8  10   6     2216.68     2068.05     47.10 o 
   9  10   6      677.57      727.33     23.66 o 
  10  10   6     1699.54     1665.90     37.68 o 
  11  10   6      116.46      129.86     12.84 o 
  12  10   6      110.67      115.62     13.93 o 
  13  10   6      540.31      515.25     24.99 o 
  14  10   6      111.97      121.17     14.39 o 
  15  10   6       37.78       16.11     11.48 o 
  16  10   6        2.45      -12.58      7.90 o 
  17  10   6      386.95      404.43     26.68 o 
  18  10   6       31.38       24.13     14.45 o 
 -19  11   6      200.92      207.58     16.02 o 
 -18  11   6      277.96      260.65     16.00 o 
 -17  11   6        0.02       -4.54      6.85 o 
 -16  11   6       27.41       18.19      8.32 o 
 -15  11   6     1135.38     1153.58     27.24 o 
 -14  11   6      493.27      535.10     18.60 o 
 -13  11   6      123.12      133.39     10.82 o 
 -12  11   6       28.03       30.01      6.95 o 
 -11  11   6        6.11       -1.19      5.36 o 
 -10  11   6        6.45        6.94      5.46 o 
  -9  11   6     3211.24     3002.23     42.87 o 
  -8  11   6     5774.67     5532.23     63.65 o 
  -7  11   6      853.01      749.63     16.68 o 
  -6  11   6        1.43        1.80      4.15 o 
  -5  11   6      516.30      495.32     14.08 o 
  -4  11   6    14077.47    13174.55    145.76 o 
  -3  11   6      234.47      308.97      9.98 o 
  -2  11   6      188.04      153.03      7.35 o 
  -1  11   6     2266.80     2169.02     26.47 o 
   0  11   6        1.24        2.52      3.49 o 
   1  11   6     1902.83     1867.39     32.57 o 
   2  11   6        0.88       -2.35      4.78 o 
   3  11   6      308.77      310.53     12.87 o 
   4  11   6      640.97      548.22     20.49 o 
   5  11   6     1725.93     1697.04     34.14 o 
   6  11   6     1729.28     1587.02     39.07 o 
   7  11   6        0.22      -10.12      6.22 o 
   8  11   6        1.42       -3.51      9.97 o 
   9  11   6      287.95      308.66     16.83 o 
  10  11   6       18.52        9.30     10.50 o 
  11  11   6      558.85      524.86     22.19 o 
  12  11   6      753.76      794.33     26.93 o 
  13  11   6      120.58       99.95     13.15 o 
  14  11   6      105.88       77.91     17.74 o 
  15  11   6      276.03      232.05     18.65 o 
  16  11   6        2.03       16.30     10.13 o 
  17  11   6      525.82      557.00     32.23 o 
 -19  12   6       21.01       11.13     10.26 o 
 -18  12   6       50.01       26.20      9.39 o 
 -17  12   6        2.03        4.09      7.62 o 
 -16  12   6      549.84      610.28     23.06 o 
 -15  12   6        0.42        6.47      7.42 o 
 -14  12   6      127.50      118.29     11.17 o 
 -13  12   6      987.61      946.63     23.99 o 
 -12  12   6     1647.44     1676.41     32.16 o 
 -11  12   6      429.51      414.59     15.73 o 
 -10  12   6      625.28      696.85     19.38 o 
  -9  12   6      140.74      174.45     10.83 o 
  -8  12   6     3272.04     3168.33     53.07 o 
  -7  12   6     1553.63     1491.88     27.23 o 
  -6  12   6      277.11      298.22     16.56 o 
  -5  12   6      426.75      405.17     13.41 o 
  -4  12   6      695.96      641.63     17.55 o 
  -3  12   6     3557.40     3527.84     41.41 o 
  -2  12   6      277.89      252.12     13.24 o 
  -1  12   6      832.26      865.19     26.16 o 
   0  12   6      182.68      153.98      8.75 o 
   1  12   6      281.40      272.90     11.05 o 
   2  12   6     3162.06     2941.69     54.34 o 
   3  12   6       59.48       65.74     12.11 o 
   4  12   6      311.32      295.80     20.93 o 
   5  12   6      531.89      575.54     22.19 o 
   6  12   6      521.56      463.37     21.17 o 
   7  12   6       50.88       42.16      8.61 o 
   8  12   6     1209.81     1184.05     35.33 o 
   9  12   6      915.60      889.13     34.82 o 
  10  12   6      120.48      123.36     13.06 o 
  11  12   6       44.73       17.73     10.33 o 
  12  12   6       69.46       63.69     18.63 o 
  13  12   6       54.83       71.60     12.38 o 
  14  12   6      138.41      140.80     15.88 o 
  15  12   6      847.90      933.76     32.78 o 
  16  12   6        1.60        2.19     11.24 o 
  17  12   6       96.52       65.35     16.83 o 
 -18  13   6       69.85       68.42     11.39 o 
 -17  13   6      452.97      435.81     19.70 o 
 -16  13   6       74.04       79.06     10.98 o 
 -15  13   6     1068.46     1054.79     27.16 o 
 -14  13   6      162.31      114.27     11.43 o 
 -13  13   6      547.75      504.06     18.60 o 
 -12  13   6       18.18       11.84      6.91 o 
 -11  13   6      924.47      901.72     22.84 o 
 -10  13   6       13.69       12.56      6.90 o 
  -9  13   6      671.38      679.79     22.71 o 
  -8  13   6     1027.17     1040.37     23.35 o 
  -7  13   6        1.14       -3.19      5.00 o 
  -6  13   6      567.05      484.85     16.63 o 
  -5  13   6       22.66       30.00      6.18 o 
  -4  13   6      767.73      794.58     18.66 o 
  -3  13   6       23.77       26.79      5.62 o 
  -2  13   6        7.21       40.32      7.78 o 
  -1  13   6      445.82      453.01     15.76 o 
   0  13   6        7.83       15.74      6.19 o 
   1  13   6        3.04        4.52      6.42 o 
   2  13   6     2098.91     1863.24     36.23 o 
   3  13   6        3.56        6.77      7.37 o 
   4  13   6      813.81      643.10     23.65 o 
   5  13   6      574.64      557.79     27.50 o 
   6  13   6      334.10      318.36     18.70 o 
   7  13   6     1342.27     1278.60     36.60 o 
   8  13   6      204.80      205.12     16.77 o 
   9  13   6      601.70      610.74     20.51 o 
  10  13   6      149.14      167.16     15.54 o 
  11  13   6      599.07      574.92     21.06 o 
  12  13   6        4.38        3.07      7.49 o 
  13  13   6      818.61      781.41     29.20 o 
  14  13   6       96.02      106.38     15.00 o 
  15  13   6        0.07       -1.13     12.32 o 
  16  13   6       25.73        7.10     17.97 o 
 -17  14   6       37.21       32.60      9.59 o 
 -16  14   6       68.13       62.61     10.83 o 
 -15  14   6      272.98      291.24     17.82 o 
 -14  14   6        0.79        7.16      7.70 o 
 -13  14   6      653.16      626.06     21.02 o 
 -12  14   6      111.94      133.05     11.63 o 
 -11  14   6       54.50       49.16      8.63 o 
 -10  14   6      515.06      575.00     18.60 o 
  -9  14   6      799.50      831.62     21.61 o 
  -8  14   6        8.12        9.62      6.21 o 
  -7  14   6     2212.89     2089.43     44.48 o 
  -6  14   6      537.37      609.80     19.31 o 
  -5  14   6      279.91      281.71     17.11 o 
  -4  14   6      148.20      142.99     10.15 o 
  -3  14   6      304.34      325.49     23.02 o 
  -2  14   6        7.05        2.80      7.23 o 
  -1  14   6      931.88      887.26     26.16 o 
   0  14   6      192.07      160.85     22.53 o 
   1  14   6       12.05       14.84      9.57 o 
   2  14   6      598.36      582.37     27.18 o 
   3  14   6     1684.19     1727.11     41.99 o 
   4  14   6       64.00       42.80     10.41 o 
   5  14   6      738.34      761.56     27.17 o 
   6  14   6      323.94      312.44     19.06 o 
   7  14   6       10.81        2.95      7.92 o 
   8  14   6       27.15       35.08     10.25 o 
   9  14   6      430.38      462.99     21.70 o 
  10  14   6       86.40       90.07     15.13 o 
  11  14   6       99.15       85.40     16.97 o 
  12  14   6       87.74       85.16     13.57 o 
  13  14   6       69.54       64.65     12.54 o 
  14  14   6      317.49      372.27     26.89 o 
  15  14   6        0.77       -6.32     11.80 o 
 -16  15   6      275.33      261.93     17.01 o 
 -15  15   6        6.93        9.15      8.42 o 
 -14  15   6      375.46      382.85     18.34 o 
 -13  15   6     1196.07     1253.07     40.61 o 
 -12  15   6       32.99        1.38      7.15 o 
 -11  15   6      697.27      634.95     20.64 o 
 -10  15   6        3.62        3.18      6.41 o 
  -9  15   6        3.18        3.17      6.45 o 
  -8  15   6      681.48      677.47     26.42 o 
  -7  15   6     1491.18     1493.26     32.11 o 
  -6  15   6      282.97      316.80     22.64 o 
  -5  15   6      380.39      341.97     19.69 o 
  -4  15   6       72.30       53.49     16.02 o 
  -3  15   6       53.04       50.85     10.34 o 
  -2  15   6     1821.97     1716.73     52.53 o 
  -1  15   6       98.04       81.45     20.48 o 
   0  15   6       49.22       51.52     12.04 o 
   1  15   6       47.16       47.57     11.93 o 
   2  15   6        3.27        0.35      8.95 o 
   3  15   6      688.40      599.81     29.14 o 
   4  15   6     1451.29     1528.51     49.64 o 
   5  15   6      181.79      189.64     15.90 o 
   6  15   6       97.52      140.25     14.71 o 
   7  15   6      800.63      773.91     42.12 o 
   8  15   6       63.48       67.01     13.81 o 
   9  15   6      382.53      361.98     20.03 o 
  10  15   6        0.07       10.40      9.02 o 
  11  15   6        8.86       17.00      9.82 o 
  12  15   6      447.29      446.05     33.01 o 
  13  15   6      143.80      133.02     15.74 o 
  14  15   6      422.07      439.87     29.10 o 
 -15  16   6        0.16        9.36      8.69 o 
 -14  16   6       87.78       81.91     11.62 o 
 -13  16   6       47.31       41.91      9.66 o 
 -12  16   6       87.07       91.78     11.25 o 
 -11  16   6      302.67      318.34     20.30 o 
 -10  16   6      415.37      443.22     17.95 o 
  -9  16   6      514.98      475.71     19.84 o 
  -8  16   6      384.54      359.22     20.85 o 
  -7  16   6      621.57      671.84     21.84 o 
  -6  16   6       43.05       63.74     12.64 o 
  -5  16   6     2158.55     2263.44     52.36 o 
  -4  16   6     2062.83     2194.25     50.62 o 
  -3  16   6      116.82       81.38     15.67 o 
  -2  16   6       51.42       44.57     12.86 o 
  -1  16   6      245.70      299.52     33.49 o 
   0  16   6      163.01      140.53     17.22 o 
   1  16   6      766.84      808.03     34.45 o 
   2  16   6      359.15      386.09     24.81 o 
   3  16   6       48.69       22.33     14.94 o 
   4  16   6      150.15      163.85     18.79 o 
   5  16   6       12.83       11.85     12.41 o 
   6  16   6        9.52       13.87     11.07 o 
   7  16   6      127.05      116.22     15.18 o 
   8  16   6      980.95     1052.03     32.00 o 
   9  16   6       66.97       77.07     12.36 o 
  10  16   6       85.85       92.92     13.67 o 
  11  16   6        9.37       15.02      9.78 o 
  12  16   6      222.18      259.84     31.01 o 
  13  16   6       55.80       72.56     16.15 o 
 -13  17   6      105.86      107.26     12.29 o 
 -12  17   6       67.05       56.50     10.37 o 
 -11  17   6       89.28       82.42     11.89 o 
 -10  17   6        2.66        6.68      8.13 o 
  -9  17   6        0.14       13.72      8.41 o 
  -8  17   6      229.25      237.68     27.98 o 
  -7  17   6        2.55       -5.09      8.76 o 
  -6  17   6       54.57       42.65     11.94 o 
  -5  17   6      328.46      295.27     40.60 o 
  -4  17   6       63.65       56.09     23.25 o 
  -3  17   6      198.33      234.04     23.17 o 
  -2  17   6       82.63       85.30     24.82 o 
  -1  17   6        0.85        5.06     15.66 o 
   0  17   6      668.43      834.95     54.46 o 
   1  17   6       39.41       23.89     12.22 o 
   2  17   6       45.68       52.43     14.06 o 
   3  17   6       14.14       -5.48     17.95 o 
   4  17   6      990.82     1098.06     43.04 o 
   5  17   6       72.63       69.99     16.99 o 
   6  17   6       60.42       44.85     15.06 o 
   7  17   6       10.70        2.05     14.58 o 
   8  17   6       46.69       65.91     11.94 o 
   9  17   6        5.27       11.79      8.70 o 
  10  17   6       39.20       26.49      9.68 o 
  11  17   6      238.67      257.62     17.45 o 
  12  17   6       60.59       52.93     12.71 o 
 -12  18   6        4.14       17.13      9.84 o 
 -11  18   6      181.41      195.89     16.17 o 
 -10  18   6      693.08      717.95     32.23 o 
  -9  18   6      517.19      476.79     26.80 o 
  -8  18   6      149.59      124.73     23.88 o 
  -7  18   6       99.97      109.93     19.83 o 
  -6  18   6       40.90       46.63     16.69 o 
  -5  18   6      232.48      200.73     50.60 o 
  -4  18   6      654.94      618.62     35.44 o 
  -3  18   6        5.02       17.11     19.28 o 
  -2  18   6      215.76      231.57     34.94 o 
  -1  18   6       28.00       22.89     19.52 o 
   0  18   6      243.92      271.57     36.63 o 
   1  18   6        9.74        6.75     17.11 o 
   2  18   6      488.82      564.04     31.74 o 
   3  18   6      146.01      143.12     26.14 o 
   4  18   6      115.21      137.05     19.76 o 
   5  18   6       11.53       -4.87     11.90 o 
   6  18   6      105.53      100.53     19.05 o 
   7  18   6      266.23      331.97     23.08 o 
   8  18   6      232.26      190.20     19.44 o 
   9  18   6       11.55       13.01     12.20 o 
  10  18   6       88.01       69.22     13.40 o 
 -10  19   6      414.99      408.41     26.73 o 
  -9  19   6      629.26      616.18     38.05 o 
  -8  19   6      163.44      172.76     24.25 o 
  -7  19   6       53.23       55.83     16.78 o 
  -6  19   6     1292.61     1212.51    107.35 o 
  -5  19   6        9.34      -18.73     11.94 o 
  -4  19   6       12.10       29.16     20.24 o 
  -3  19   6        8.17        5.78     18.80 o 
  -2  19   6      127.50      167.47     32.53 o 
  -1  19   6       53.05       63.13     26.27 o 
   0  19   6        1.82      -27.47     16.39 o 
   1  19   6       77.41      106.99     27.71 o 
   2  19   6        0.10        8.92     19.04 o 
   3  19   6      142.62      172.56     39.88 o 
   4  19   6      782.03      743.38     46.15 o 
   5  19   6       70.53       66.78     18.67 o 
   6  19   6      135.09      189.19     23.50 o 
   7  19   6      417.26      385.42     60.63 o 
   8  19   6      437.26      425.34     27.39 o 
  -7  20   6        9.12       13.93     15.66 o 
  -6  20   6      377.35      403.99     32.74 o 
  -5  20   6        7.72        8.92     20.48 o 
  -4  20   6       33.73       48.19     24.34 o 
  -3  20   6       18.18      -24.82     16.87 o 
  -2  20   6      458.65      606.27     53.74 o 
  -1  20   6        0.41       11.57     20.00 o 
   0  20   6      111.82       71.57     27.95 o 
   1  20   6      118.95      107.95     28.68 o 
   2  20   6      406.93      540.25     52.05 o 
   3  20   6       33.49        7.95     21.21 o 
   4  20   6      609.28      740.49     58.31 o 
   5  20   6      584.57      648.69     37.44 o 
 -22   1   7        7.17        4.10      6.80 o 
 -21   1   7      215.93      228.25     11.56 o 
 -20   1   7      176.72      200.77     21.57 o 
 -19   1   7      218.56      223.35      9.99 o 
 -18   1   7       20.98       22.11      4.90 o 
 -17   1   7     1165.04     1250.59     19.86 o 
 -16   1   7        1.66        2.84      3.38 o 
 -15   1   7      414.42      424.15      9.51 o 
 -14   1   7      237.37      296.43      9.78 o 
 -13   1   7     1009.19     1052.72     13.86 o 
 -12   1   7      759.95      646.43     10.22 o 
 -11   1   7     3836.56     3757.42     28.64 o 
 -10   1   7     1122.57     1125.70     11.58 o 
  -9   1   7      403.28      431.95      7.01 o 
  -8   1   7       28.71       22.94      2.34 o 
  -7   1   7       22.95       28.66      1.92 o 
  -6   1   7     5569.56     5819.89     49.31 o 
  -5   1   7     3205.99     3163.01     29.01 o 
  -4   1   7       52.16       60.27      2.27 o 
  -3   1   7     5971.25     5988.71     47.79 o 
  -2   1   7     6456.88     6049.47     44.38 o 
  -1   1   7      429.06      513.15      6.22 o 
   0   1   7     4917.88     4992.59     36.31 o 
   1   1   7     2277.01     2535.66     21.15 o 
   2   1   7      462.09      433.59      6.79 o 
   3   1   7     1647.77     1591.95     17.17 o 
   4   1   7      852.70      950.37     12.35 o 
   5   1   7      108.56      170.57      6.96 o 
   6   1   7      309.41      393.33      8.07 o 
   7   1   7      380.85      372.05      9.89 o 
   8   1   7      981.77     1047.94     18.36 o 
   9   1   7     1477.92     1406.40     23.61 o 
  10   1   7      818.74      843.07     20.64 o 
  11   1   7      392.13      349.44     15.43 o 
  12   1   7      549.95      488.70     21.18 o 
  13   1   7      533.81      547.31     20.38 o 
  14   1   7      293.51      270.88     18.02 o 
  15   1   7     1367.10     1305.23     44.03 o 
  16   1   7      644.01      615.11     32.65 o 
  17   1   7       23.92        6.04      8.70 o 
  18   1   7       36.20       36.86     10.84 o 
  19   1   7       38.59       28.38     13.45 o 
  20   1   7      451.96      506.13     30.26 o 
 -22   2   7        9.26       20.55      9.67 o 
 -21   2   7       43.15       42.00     11.53 o 
 -20   2   7      148.95      152.93      9.74 o 
 -19   2   7      215.86      221.48     10.05 o 
 -18   2   7       38.58       47.37      6.13 o 
 -17   2   7       27.35       14.32      4.41 o 
 -16   2   7      420.67      387.03     10.66 o 
 -15   2   7      943.67      958.87     16.40 o 
 -14   2   7     4836.65     4627.56     39.92 o 
 -13   2   7      559.68      551.57     10.02 o 
 -12   2   7      275.05      269.74      6.75 o 
 -11   2   7      709.87      702.19     12.05 o 
 -10   2   7      435.40      490.82      9.23 o 
  -9   2   7     1133.15     1045.75     13.09 o 
  -8   2   7      650.44      424.11      6.82 o 
  -7   2   7     3092.14     3049.79     25.63 o 
  -6   2   7     2844.81     3046.72     25.44 o 
  -5   2   7      177.59      169.07      4.45 o 
  -4   2   7     3195.62     3391.56     27.30 o 
  -3   2   7      239.88      256.63      4.32 o 
  -2   2   7    21801.79    23829.83    225.09 o 
  -1   2   7     3428.06     3683.76     29.95 o 
   0   2   7     1286.29     1441.60     13.69 o 
   1   2   7      821.87      804.46      9.29 o 
   2   2   7      161.07      205.62      5.08 o 
   3   2   7      193.60      178.63      4.72 o 
   4   2   7    10396.09    10138.25     85.08 o 
   5   2   7     3316.35     3166.77     31.68 o 
   6   2   7     4063.00     4207.85     48.46 o 
   7   2   7     1180.76     1218.02     19.96 o 
   8   2   7     3201.61     3470.66     61.43 o 
   9   2   7       84.18       87.82      6.63 o 
  10   2   7       23.37        6.23      4.32 o 
  11   2   7     2578.04     2505.19     44.74 o 
  12   2   7      543.78      591.87     20.39 o 
  13   2   7       44.97       27.02      7.76 o 
  14   2   7      136.62      121.53     12.47 o 
  15   2   7      274.36      272.63     16.76 o 
  16   2   7      810.68      766.96     26.59 o 
  17   2   7      343.94      366.25     20.35 o 
  18   2   7      310.00      388.90     25.72 o 
  19   2   7      103.80       90.85     16.46 o 
  20   2   7       32.39       29.92     13.96 o 
 -22   3   7        3.77        2.80      9.60 o 
 -21   3   7      267.85      240.23     15.98 o 
 -20   3   7       29.08       26.79      6.33 o 
 -19   3   7      102.70      114.53      8.46 o 
 -18   3   7       12.84       15.99      5.50 o 
 -17   3   7        0.06        4.78      4.60 o 
 -16   3   7      353.86      353.07     11.30 o 
 -15   3   7      707.21      751.62     16.58 o 
 -14   3   7      103.22       87.67      5.26 o 
 -13   3   7      335.87      316.63      8.64 o 
 -12   3   7     1204.20     1139.83     14.61 o 
 -11   3   7        6.90       11.02      2.94 o 
 -10   3   7     1248.28     1173.13     14.65 o 
  -9   3   7       44.58       36.49      2.33 o 
  -8   3   7     1359.23     1281.03     13.56 o 
  -7   3   7      604.83      584.54      8.82 o 
  -6   3   7      317.07      407.48      6.58 o 
  -5   3   7      724.13      711.38      9.02 o 
  -4   3   7     2988.03     3030.61     24.04 o 
  -3   3   7     5121.52     5382.32     41.53 o 
  -2   3   7      723.46      914.75     11.96 o 
  -1   3   7      177.34      183.24      4.30 o 
   0   3   7     5121.95     5392.03     44.26 o 
   1   3   7     1192.82     1068.85     12.27 o 
   2   3   7     2915.83     3016.30     29.08 o 
   3   3   7     2423.79     2627.61     26.11 o 
   4   3   7     5713.55     6129.06     57.29 o 
   5   3   7      274.42      293.33      8.17 o 
   6   3   7     2616.10     2762.13     35.08 o 
   7   3   7       25.64       36.69      4.51 o 
   8   3   7     1257.55     1274.37     22.01 o 
   9   3   7       58.33       39.32      6.77 o 
  10   3   7      329.71      317.69     11.86 o 
  11   3   7        6.65        4.31      5.51 o 
  12   3   7      116.79       86.53     10.25 o 
  13   3   7      535.22      474.65     19.41 o 
  14   3   7       15.34       27.27      8.38 o 
  15   3   7       13.69        2.02      7.37 o 
  16   3   7     1385.66     1377.63     52.63 o 
  17   3   7      237.27      252.00     21.42 o 
  18   3   7      103.02       91.88     25.71 o 
  19   3   7      134.72      123.23     22.23 o 
  20   3   7      342.85      268.20     30.71 o 
 -22   4   7       53.78       72.22     11.04 o 
 -21   4   7       32.43       19.62      8.47 o 
 -20   4   7        2.86        0.71      6.60 o 
 -19   4   7       50.38       55.68     12.48 o 
 -18   4   7        5.38       10.60      5.50 o 
 -17   4   7       17.90       25.58      5.26 o 
 -16   4   7      248.98      254.47      9.60 o 
 -15   4   7        0.18       -3.55      3.83 o 
 -14   4   7       17.72       13.94      3.88 o 
 -13   4   7       79.00       76.15      6.06 o 
 -12   4   7     1775.63     1849.99     22.49 o 
 -11   4   7      147.27      154.87      6.24 o 
 -10   4   7     1374.32     1396.60     14.51 o 
  -9   4   7      198.80      180.60      4.42 o 
  -8   4   7     9182.50     9505.79     65.16 o 
  -7   4   7        2.36        7.15      2.68 o 
  -6   4   7      726.00      809.11      9.42 o 
  -5   4   7      114.04       96.71      5.35 o 
  -4   4   7     1964.37     2592.50     23.70 o 
  -3   4   7        6.54       19.10      2.07 o 
  -2   4   7       48.98       61.21      4.34 o 
  -1   4   7     2940.58     3111.98     29.20 o 
   0   4   7    16312.08    17276.89    135.23 o 
   1   4   7     1163.04     1289.37     14.82 o 
   2   4   7    10609.53    10934.94     84.41 o 
   3   4   7       65.99       61.90      3.44 o 
   4   4   7     3680.76     3683.93     40.40 o 
   5   4   7      392.38      377.88      9.51 o 
   6   4   7     1218.84     1425.68     22.23 o 
   7   4   7       83.27       79.79      5.68 o 
   8   4   7      382.89      349.35     15.78 o 
   9   4   7     1448.61     1349.44     26.35 o 
  10   4   7        7.20       13.63      4.87 o 
  11   4   7     1540.98     1456.14     28.42 o 
  12   4   7        2.52       -0.51      5.39 o 
  13   4   7      239.77      260.99     26.36 o 
  14   4   7      282.68      229.42     16.42 o 
  15   4   7      117.47      115.56     15.21 o 
  16   4   7      144.54      162.49     33.13 o 
  17   4   7       88.31       92.59     20.01 o 
  18   4   7      153.78      131.28     18.13 o 
  19   4   7      214.14      224.48     38.65 o 
  20   4   7      621.90      614.48     36.58 o 
 -22   5   7       72.53       48.80     12.52 o 
 -21   5   7       63.95       53.88     14.79 o 
 -20   5   7      286.11      282.56     15.81 o 
 -19   5   7      162.13      181.18     18.59 o 
 -18   5   7       51.25       49.26      7.43 o 
 -17   5   7       76.81       94.36      8.41 o 
 -16   5   7      504.48      509.99     18.29 o 
 -15   5   7       89.99      110.81      7.21 o 
 -14   5   7      189.97      199.41      9.38 o 
 -13   5   7       20.90       13.38      3.55 o 
 -12   5   7       64.55       47.08      4.83 o 
 -11   5   7     1161.36     1090.77     14.83 o 
 -10   5   7       89.40       78.07      4.38 o 
  -9   5   7        0.27       -0.37      2.02 o 
  -8   5   7     8076.79     8620.36     63.03 o 
  -7   5   7        0.05       -0.27      1.83 o 
  -6   5   7       27.93       45.86      3.34 o 
  -5   5   7     2760.53     2754.48     28.84 o 
  -4   5   7     3494.60     3419.94     32.09 o 
  -3   5   7      163.50      129.14      5.72 o 
  -2   5   7     4835.71     4878.63     51.89 o 
  -1   5   7      333.92      384.34      7.81 o 
   0   5   7     5049.14     5324.87     46.05 o 
   1   5   7       63.36       62.70      3.43 o 
   2   5   7      966.99      930.37     12.32 o 
   3   5   7     5034.90     5148.47     49.02 o 
   4   5   7      176.03      172.24      7.07 o 
   5   5   7     2386.44     2396.72     31.75 o 
   6   5   7      485.40      407.24     12.79 o 
   7   5   7      326.73      310.56     17.39 o 
   8   5   7        0.95        1.40      4.73 o 
   9   5   7     1646.79     1540.02     26.24 o 
  10   5   7     1332.62     1311.16     26.14 o 
  11   5   7      185.25      193.17     11.18 o 
  12   5   7        0.17       -0.57      5.24 o 
  13   5   7       20.55       10.50      6.20 o 
  14   5   7        5.82       -4.06      6.12 o 
  15   5   7      477.05      498.10     25.74 o 
  16   5   7      277.00      311.42     40.74 o 
  17   5   7       76.31       64.32     14.48 o 
  18   5   7        0.45       14.37     12.05 o 
  19   5   7       30.86        8.98     13.25 o 
  20   5   7       80.58       65.13     17.06 o 
 -22   6   7      145.38      179.35     15.00 o 
 -21   6   7       54.87       32.39      9.89 o 
 -20   6   7       44.60       42.52      9.76 o 
 -19   6   7       68.44       85.20     10.91 o 
 -18   6   7        0.15        2.54      6.24 o 
 -17   6   7       93.30       94.30     10.14 o 
 -16   6   7      684.21      691.23     17.61 o 
 -15   6   7      575.18      600.87     15.85 o 
 -14   6   7        0.15       -0.92      4.17 o 
 -13   6   7      270.00      265.13      9.09 o 
 -12   6   7       89.18      102.59      6.22 o 
 -11   6   7        1.23        0.53      3.12 o 
 -10   6   7     2146.90     1985.73     24.18 o 
  -9   6   7      109.92      105.88      4.67 o 
  -8   6   7       54.07       52.45      4.47 o 
  -7   6   7      256.38      312.19      6.98 o 
  -6   6   7     5068.14     5337.69     51.14 o 
  -5   6   7       64.75       90.21      3.40 o 
  -4   6   7     6387.49     7057.04     64.40 o 
  -3   6   7     5481.57     5676.59     63.61 o 
  -2   6   7      293.63      274.26     13.14 o 
  -1   6   7     3768.49     3945.94     67.71 o 
   0   6   7     1634.22     1387.46     18.14 o 
   1   6   7     4329.16     4479.80     40.34 o 
   2   6   7     2355.88     2484.75     25.14 o 
   3   6   7     1762.23     1842.85     23.14 o 
   4   6   7      307.40      308.88      7.76 o 
   5   6   7        1.92       -1.97      2.77 o 
   6   6   7     4245.55     4067.65     48.87 o 
   7   6   7     2135.00     2020.77     32.92 o 
   8   6   7      135.83      117.29      8.96 o 
   9   6   7      847.76      769.55     19.13 o 
  10   6   7       55.35       50.47      7.32 o 
  11   6   7        0.72        5.75      5.73 o 
  12   6   7     1724.86     1786.15     40.55 o 
  13   6   7      642.40      671.88     23.65 o 
  14   6   7       19.72       13.50      7.83 o 
  15   6   7      172.09      191.53     20.62 o 
  16   6   7       45.76       44.77     12.97 o 
  17   6   7       93.93       80.68     15.25 o 
  18   6   7       83.15       67.86     15.12 o 
  19   6   7      688.20      779.50     35.94 o 
 -21   7   7      367.26      377.68     19.60 o 
 -20   7   7        7.35        2.94      7.86 o 
 -19   7   7      532.69      535.79     18.97 o 
 -18   7   7      233.48      220.23     13.15 o 
 -17   7   7      203.43      218.96     12.84 o 
 -16   7   7        0.02        2.07      5.55 o 
 -15   7   7      733.14      717.80     19.21 o 
 -14   7   7      997.24      986.68     19.47 o 
 -13   7   7      924.67      957.02     18.92 o 
 -12   7   7      107.55      129.33      8.17 o 
 -11   7   7      251.67      249.17      8.85 o 
 -10   7   7     2090.66     1991.64     25.69 o 
  -9   7   7        1.00        3.33      3.05 o 
  -8   7   7      447.85      409.01     10.99 o 
  -7   7   7     1702.51     1610.62     21.40 o 
  -6   7   7      334.50      315.28      8.45 o 
  -5   7   7      192.09      153.84      5.43 o 
  -4   7   7      493.14      498.35      9.85 o 
  -3   7   7      427.03      455.49     12.39 o 
  -2   7   7     1037.59      919.78     13.62 o 
  -1   7   7      306.25      307.93      8.31 o 
   0   7   7      174.44      260.40      9.18 o 
   1   7   7      723.27      642.80     12.60 o 
   2   7   7     2374.81     2350.67     27.39 o 
   3   7   7     1092.45     1156.56     17.71 o 
   4   7   7     1818.68     1923.19     29.63 o 
   5   7   7     1253.30     1200.13     21.45 o 
   6   7   7       83.39       36.14      5.66 o 
   7   7   7     1848.98     1817.51     32.81 o 
   8   7   7      391.81      354.95     16.12 o 
   9   7   7      367.66      353.12     15.17 o 
  10   7   7       11.71       12.39      8.03 o 
  11   7   7      390.39      338.14     22.89 o 
  12   7   7       82.26       67.25      9.96 o 
  13   7   7      383.65      389.62     19.27 o 
  14   7   7        0.47        0.04      7.51 o 
  15   7   7      222.74      231.76     17.00 o 
  16   7   7        1.56        5.85      8.99 o 
  17   7   7      217.20      263.35     22.68 o 
  18   7   7       10.48       11.05     11.94 o 
  19   7   7        0.23       -3.03     12.42 o 
 -21   8   7        0.02       -0.33      9.15 o 
 -20   8   7       98.74      124.37     12.13 o 
 -19   8   7       15.60       17.19      8.07 o 
 -18   8   7       32.72       45.28      8.58 o 
 -17   8   7       10.39        6.14      6.82 o 
 -16   8   7      694.99      658.22     19.46 o 
 -15   8   7       15.99        9.53      5.98 o 
 -14   8   7      269.82      271.99     12.77 o 
 -13   8   7       71.15       52.05     12.36 o 
 -12   8   7       13.96       15.52      4.46 o 
 -11   8   7     1006.68     1000.17     17.53 o 
 -10   8   7     2007.43     1912.08     25.79 o 
  -9   8   7     1673.25     1579.15     22.45 o 
  -8   8   7      348.67      320.22      9.37 o 
  -7   8   7        1.82        7.15      3.56 o 
  -6   8   7    10185.74     9415.44     91.55 o 
  -5   8   7     1532.56     1442.86     23.08 o 
  -4   8   7      498.88      415.58     10.04 o 
  -3   8   7      866.71      991.71     13.92 o 
  -2   8   7       24.18       27.67      3.35 o 
  -1   8   7      203.35      170.32      6.80 o 
   0   8   7     1067.14     1055.13     14.87 o 
   1   8   7      723.79      760.62     13.27 o 
   2   8   7      376.02      418.03     10.20 o 
   3   8   7     3232.73     3194.91     37.58 o 
   4   8   7       16.99       28.89      6.05 o 
   5   8   7      409.32      422.89     17.26 o 
   6   8   7      803.06      796.68     18.74 o 
   7   8   7     3290.85     3268.40     47.24 o 
   8   8   7      689.49      582.14     22.71 o 
   9   8   7       58.93       48.21      9.53 o 
  10   8   7     1130.85     1081.37     28.61 o 
  11   8   7      143.86       99.87     11.25 o 
  12   8   7     1310.29     1317.70     33.63 o 
  13   8   7      476.65      460.79     22.19 o 
  14   8   7       21.77       28.63      9.59 o 
  15   8   7      100.19      103.69     22.94 o 
  16   8   7       44.07       44.36     11.29 o 
  17   8   7       27.93       27.73     15.10 o 
  18   8   7       15.19       18.63     13.12 o 
  19   8   7       14.49       21.18     14.05 o 
 -20   9   7       13.83       -1.62      7.88 o 
 -19   9   7      777.67      866.57     26.58 o 
 -18   9   7      511.63      548.44     19.87 o 
 -17   9   7      201.55      190.75     15.99 o 
 -16   9   7       17.40       26.87      7.46 o 
 -15   9   7      343.85      361.90     15.30 o 
 -14   9   7      264.74      271.49     13.20 o 
 -13   9   7     2180.69     2190.70     36.01 o 
 -12   9   7      484.66      453.79     14.98 o 
 -11   9   7        0.28       -4.40      4.49 o 
 -10   9   7      759.78      735.69     15.15 o 
  -9   9   7     5387.07     5195.17     53.87 o 
  -8   9   7     1184.20     1132.46     18.59 o 
  -7   9   7      137.32      145.84      7.71 o 
  -6   9   7      984.90      954.32     18.90 o 
  -5   9   7      501.71      457.53     12.69 o 
  -4   9   7     1492.30     1574.48     24.80 o 
  -3   9   7     3476.86     3551.14     39.00 o 
  -2   9   7     6445.10     6411.64     55.89 o 
  -1   9   7       19.33       19.48      3.57 o 
   0   9   7      731.51      808.44     14.21 o 
   1   9   7     3072.46     3008.16     31.82 o 
   2   9   7     5831.14     5491.16     59.14 o 
   3   9   7      265.19      269.09     11.62 o 
   4   9   7      137.49      164.27     11.20 o 
   5   9   7      126.00      155.14     16.59 o 
   6   9   7      669.29      654.48     18.66 o 
   7   9   7     5075.79     4912.36     83.79 o 
   8   9   7     3541.50     3254.88     63.30 o 
   9   9   7      926.59      859.27     29.29 o 
  10   9   7      112.25       85.48     14.45 o 
  11   9   7     3428.12     3378.31     59.84 o 
  12   9   7        0.05       10.32      7.98 o 
  13   9   7      564.16      558.34     24.73 o 
  14   9   7       17.88       21.35      9.49 o 
  15   9   7        3.89       11.88      9.06 o 
  16   9   7      773.13      725.50     28.47 o 
  17   9   7      235.38      203.81     18.77 o 
  18   9   7        1.83       18.74     12.32 o 
 -20  10   7       27.24       32.04      9.64 o 
 -19  10   7       35.55       18.41      8.50 o 
 -18  10   7        0.72        7.01      7.22 o 
 -17  10   7       83.53       90.84     14.28 o 
 -16  10   7      285.38      303.40     15.40 o 
 -15  10   7        3.97       -1.46      7.46 o 
 -14  10   7      259.22      237.29     12.93 o 
 -13  10   7      679.38      662.85     19.12 o 
 -12  10   7      142.51      131.48      9.99 o 
 -11  10   7       26.55       26.38      6.09 o 
 -10  10   7     1012.04      936.75     27.90 o 
  -9  10   7      149.57      132.18      9.68 o 
  -8  10   7       85.37       71.82      6.75 o 
  -7  10   7     1616.41     1673.24     25.61 o 
  -6  10   7     2710.82     2762.18     38.09 o 
  -5  10   7      171.41      191.23      9.18 o 
  -4  10   7      377.47      341.01     11.40 o 
  -3  10   7      563.26      565.62     12.45 o 
  -2  10   7        2.50        8.87      3.74 o 
  -1  10   7     8185.03     7983.81     71.94 o 
   0  10   7     8910.16     8988.93     79.84 o 
   1  10   7      828.36      888.61     16.52 o 
   2  10   7      608.73      575.33     16.62 o 
   3  10   7      144.83      169.41     12.38 o 
   4  10   7     7028.52     6572.82     86.77 o 
   5  10   7     2692.17     2638.81     66.51 o 
   6  10   7       52.46       51.87      9.84 o 
   7  10   7      848.32      734.91     38.10 o 
   8  10   7     1266.18     1325.34     36.58 o 
   9  10   7      125.10      121.81     14.38 o 
  10  10   7       43.36       43.04      9.34 o 
  11  10   7      510.31      556.07     22.56 o 
  12  10   7       71.54       49.79     10.61 o 
  13  10   7      228.33      231.81     22.92 o 
  14  10   7     1405.19     1493.47     39.66 o 
  15  10   7       60.74       64.84     20.90 o 
  16  10   7      126.33      155.16     16.53 o 
  17  10   7       65.39       36.13     12.06 o 
  18  10   7       36.88       43.57     12.68 o 
 -19  11   7      271.52      271.36     24.66 o 
 -18  11   7      300.08      294.42     21.28 o 
 -17  11   7      498.21      495.86     19.56 o 
 -16  11   7      160.75      233.15     14.48 o 
 -15  11   7      858.10      869.81     23.73 o 
 -14  11   7       54.15       47.21     10.08 o 
 -13  11   7      113.05      104.32     10.25 o 
 -12  11   7      232.65      196.87     12.66 o 
 -11  11   7      746.00      710.77     19.45 o 
 -10  11   7     1027.93      928.95     23.33 o 
  -9  11   7       31.65       10.61      5.84 o 
  -8  11   7      559.75      601.47     16.80 o 
  -7  11   7     1014.27     1004.40     19.64 o 
  -6  11   7      438.24      421.59     13.60 o 
  -5  11   7      160.85      146.15     10.47 o 
  -4  11   7     1778.70     1704.48     29.79 o 
  -3  11   7      251.32      268.74     10.51 o 
  -2  11   7       45.85       28.04      4.52 o 
  -1  11   7       37.20       33.58      4.50 o 
   0  11   7     5982.98     5728.72     57.83 o 
   1  11   7      374.33      346.22     13.56 o 
   2  11   7      112.95       74.48      7.89 o 
   3  11   7       69.90      101.70      8.87 o 
   4  11   7      651.50      623.92     19.31 o 
   5  11   7     1580.58     1627.13     39.37 o 
   6  11   7       77.03       94.58     18.03 o 
   7  11   7       39.55       19.71      8.68 o 
   8  11   7      255.90      272.93     18.30 o 
   9  11   7     3187.30     3163.42     67.59 o 
  10  11   7      124.23      123.64     16.91 o 
  11  11   7       19.50       22.70      8.64 o 
  12  11   7      156.23      200.14     29.74 o 
  13  11   7       29.83       22.85      9.44 o 
  14  11   7       90.35       71.89     12.82 o 
  15  11   7        1.18      -16.28      8.14 o 
  16  11   7       30.56       32.28     11.58 o 
  17  11   7       27.05       39.78     12.46 o 
 -18  12   7      201.04      242.77     16.00 o 
 -17  12   7        0.00      -10.01      7.09 o 
 -16  12   7      183.85      193.43     14.04 o 
 -15  12   7      184.74      202.08     13.85 o 
 -14  12   7      158.89      134.38     11.50 o 
 -13  12   7      328.95      358.52     15.96 o 
 -12  12   7      230.48      253.19     13.59 o 
 -11  12   7       41.94       27.82      7.09 o 
 -10  12   7      279.95      274.19     13.06 o 
  -9  12   7        1.26        2.90      5.73 o 
  -8  12   7      487.74      452.88     15.25 o 
  -7  12   7     1558.45     1546.07     30.46 o 
  -6  12   7     2521.19     2561.37     38.01 o 
  -5  12   7      619.15      537.09     15.59 o 
  -4  12   7     1489.56     1555.95     41.31 o 
  -3  12   7       12.11       13.99      5.14 o 
  -2  12   7     1315.44     1282.19     20.86 o 
  -1  12   7     1986.18     2240.21     39.57 o 
   0  12   7      339.79      375.56     19.90 o 
   1  12   7       50.06       37.92      6.92 o 
   2  12   7       29.63       27.27      6.75 o 
   3  12   7      121.25      118.17     12.46 o 
   4  12   7       45.42       56.03      9.83 o 
   5  12   7       19.99       25.35      8.57 o 
   6  12   7     2079.72     2177.94     42.00 o 
   7  12   7      119.60      102.13     22.37 o 
   8  12   7       92.18       71.32     17.27 o 
   9  12   7      167.93      151.46     15.79 o 
  10  12   7       78.88       71.74     11.21 o 
  11  12   7      153.78      159.02     14.82 o 
  12  12   7       16.53       15.35      9.67 o 
  13  12   7      430.39      438.51     22.80 o 
  14  12   7       53.25       58.65     12.66 o 
  15  12   7      264.43      276.63     31.09 o 
  16  12   7        3.27        7.34     10.39 o 
 -18  13   7     1141.74     1251.22     32.06 o 
 -17  13   7       34.38       45.17      9.84 o 
 -16  13   7       40.25       11.34      8.30 o 
 -15  13   7       22.65       27.06      8.68 o 
 -14  13   7      256.02      275.22     17.98 o 
 -13  13   7      282.80      266.12     14.64 o 
 -12  13   7     1078.25     1074.38     25.81 o 
 -11  13   7      965.79     1007.55     24.51 o 
 -10  13   7       24.07       13.63      6.65 o 
  -9  13   7      136.50      131.80     10.13 o 
  -8  13   7      253.29      257.28     13.71 o 
  -7  13   7        0.23        3.74      5.63 o 
  -6  13   7      768.13      751.44     20.75 o 
  -5  13   7     4464.06     4265.08     59.43 o 
  -4  13   7        0.41        1.61      4.88 o 
  -3  13   7      599.57      635.42     16.53 o 
  -2  13   7      747.65      761.44     22.04 o 
  -1  13   7      346.66      338.66     15.30 o 
   0  13   7      184.85      144.15     11.97 o 
   1  13   7      113.71      103.84     11.19 o 
   2  13   7     1196.52     1202.15     51.81 o 
   3  13   7      735.25      745.89     25.00 o 
   4  13   7      228.28      185.01     17.59 o 
   5  13   7       57.77       45.47     10.52 o 
   6  13   7       73.32       85.70     17.64 o 
   7  13   7      269.11      281.40     29.52 o 
   8  13   7      469.30      535.09     44.46 o 
   9  13   7      479.38      468.89     22.63 o 
  10  13   7       64.52       72.33     10.62 o 
  11  13   7      541.29      541.52     24.26 o 
  12  13   7      319.22      318.20     20.04 o 
  13  13   7        0.02       -1.59      9.11 o 
  14  13   7      412.34      408.60     23.53 o 
  15  13   7      189.83      183.73     18.58 o 
  16  13   7        9.00       20.51     14.00 o 
 -17  14   7      151.23      128.67     13.60 o 
 -16  14   7       50.16       48.59     10.29 o 
 -15  14   7        2.87        6.35      8.12 o 
 -14  14   7      655.21      720.10     22.87 o 
 -13  14   7      358.76      368.91     21.07 o 
 -12  14   7      147.11      137.84     12.11 o 
 -11  14   7        3.82        1.68      6.42 o 
 -10  14   7        0.20       -6.31      5.81 o 
  -9  14   7      818.90      856.20     24.22 o 
  -8  14   7     2299.54     2332.73     41.84 o 
  -7  14   7       16.94       23.50     11.80 o 
  -6  14   7      325.26      324.37     14.97 o 
  -5  14   7        1.57       -4.23      5.60 o 
  -4  14   7      956.55      999.32     23.72 o 
  -3  14   7      822.20      823.15     31.41 o 
  -2  14   7     1263.37     1330.17     35.04 o 
  -1  14   7     1601.72     1524.95     45.73 o 
   0  14   7      109.24       99.51     13.84 o 
   1  14   7      195.15      180.73     17.14 o 
   2  14   7     1328.15     1234.08     40.96 o 
   3  14   7       22.33       -3.17     14.58 o 
   4  14   7      618.98      682.38     25.60 o 
   5  14   7       14.99        8.39      8.37 o 
   6  14   7       15.21        1.03      7.56 o 
   7  14   7      113.76       87.84     12.88 o 
   8  14   7      579.46      625.84     26.82 o 
   9  14   7      735.79      678.21     26.61 o 
  10  14   7      253.20      305.65     19.07 o 
  11  14   7      354.29      391.82     21.61 o 
  12  14   7      140.09      134.10     15.66 o 
  13  14   7       11.82        4.73      8.68 o 
  14  14   7      162.77      166.88     15.86 o 
  15  14   7       53.13       57.26     14.40 o 
 -16  15   7     1401.10     1528.02     35.61 o 
 -15  15   7        0.11        2.59      7.98 o 
 -14  15   7      394.28      387.64     18.40 o 
 -13  15   7        4.04        1.07      8.28 o 
 -12  15   7      131.71      116.17     11.74 o 
 -11  15   7      303.92      318.47     15.95 o 
 -10  15   7       23.46       36.34     10.44 o 
  -9  15   7       40.87       41.19      9.05 o 
  -8  15   7      795.47      828.69     24.16 o 
  -7  15   7      110.28      110.66     10.94 o 
  -6  15   7       39.32       50.57      8.54 o 
  -5  15   7       96.72       96.86     13.03 o 
  -4  15   7        0.05        4.68      7.96 o 
  -3  15   7      118.08      121.84     15.94 o 
  -2  15   7        0.73        3.61     12.77 o 
  -1  15   7      323.44      235.43     30.12 o 
   0  15   7      115.39      159.04     26.99 o 
   1  15   7      111.13       91.09     14.21 o 
   2  15   7       94.14      108.34     15.51 o 
   3  15   7       29.60       33.82     12.17 o 
   4  15   7      186.06      213.01     20.05 o 
   5  15   7        0.27       -4.61      9.08 o 
   6  15   7      404.90      462.93     23.06 o 
   7  15   7      840.54      843.83     31.18 o 
   8  15   7      384.98      334.19     21.76 o 
   9  15   7      212.34      231.99     17.41 o 
  10  15   7      692.62      731.55     27.44 o 
  11  15   7        2.39        5.35      9.17 o 
  12  15   7       76.29       71.42     13.19 o 
  13  15   7        1.73        0.72     10.11 o 
  14  15   7      168.94      152.01     21.01 o 
 -15  16   7      122.38      153.40     14.14 o 
 -14  16   7       56.89       61.84     11.91 o 
 -13  16   7      369.53      378.64     23.82 o 
 -12  16   7        0.96        0.98      8.46 o 
 -11  16   7        5.91       -0.40      7.97 o 
 -10  16   7      518.49      501.93     21.01 o 
  -9  16   7      106.82      101.46     16.44 o 
  -8  16   7      743.22      783.09     24.04 o 
  -7  16   7      129.23      140.60     17.18 o 
  -6  16   7        5.66       19.65     10.10 o 
  -5  16   7        0.77      -11.06      9.88 o 
  -4  16   7      423.40      518.67     23.87 o 
  -3  16   7      143.98      150.35     18.82 o 
  -2  16   7      628.68      529.65     43.62 o 
  -1  16   7     2048.83     2105.57     88.68 o 
   0  16   7       53.86       32.53     17.11 o 
   1  16   7        0.30       -1.79      9.63 o 
   2  16   7      811.18      818.77     35.44 o 
   3  16   7       16.80       27.12     12.29 o 
   4  16   7     1277.48     1330.44     97.59 o 
   5  16   7     1320.43     1225.36     45.38 o 
   6  16   7       22.33       20.28     12.08 o 
   7  16   7       16.04       14.01      9.85 o 
   8  16   7       31.23       17.41     10.56 o 
   9  16   7        3.39        4.19      8.93 o 
  10  16   7      137.17      104.92     14.49 o 
  11  16   7      310.48      284.94     20.20 o 
  12  16   7       46.70       44.29     12.13 o 
 -13  17   7        1.55        4.23      9.10 o 
 -12  17   7        9.08       -2.39      8.70 o 
 -11  17   7      273.81      288.23     17.94 o 
 -10  17   7      785.94      810.24     26.37 o 
  -9  17   7       32.03       29.46     11.80 o 
  -8  17   7        7.44       12.36     10.10 o 
  -7  17   7       15.13       13.94     10.31 o 
  -6  17   7        0.79       12.88      9.76 o 
  -5  17   7      453.55      454.03     30.24 o 
  -4  17   7     1205.53     1223.64     47.36 o 
  -3  17   7      944.91     1071.58     63.13 o 
  -2  17   7      749.22      750.61     53.49 o 
  -1  17   7       37.74       46.51     20.96 o 
   0  17   7      368.10      445.79     42.65 o 
   1  17   7      157.22      131.09     28.68 o 
   2  17   7        5.13       -0.73     11.93 o 
   3  17   7     1080.88      970.72     46.87 o 
   4  17   7      147.99      128.94     18.61 o 
   5  17   7       59.45       47.89     22.41 o 
   6  17   7      108.16      109.06     17.93 o 
   7  17   7        3.78       10.96     12.44 o 
   8  17   7       45.97       48.67     17.21 o 
   9  17   7      673.83      653.48     26.89 o 
  10  17   7      157.07      156.10     16.62 o 
  11  17   7       28.65       36.87     12.29 o 
 -11  18   7       61.33       45.04     12.51 o 
 -10  18   7        0.57        9.79     11.57 o 
  -9  18   7      838.68      887.24     35.25 o 
  -8  18   7      225.67      258.77     20.97 o 
  -7  18   7      246.78      256.24     20.84 o 
  -6  18   7      173.16      128.78     20.60 o 
  -5  18   7      927.15      889.78     61.81 o 
  -4  18   7       55.80       63.86     24.34 o 
  -3  18   7      116.03      108.44     27.23 o 
  -2  18   7       12.15       19.52     18.31 o 
  -1  18   7        4.10       29.16     20.48 o 
   0  18   7      145.42       86.99     25.30 o 
   1  18   7     1001.43      961.46     61.69 o 
   2  18   7       28.81       55.90     23.37 o 
   3  18   7     1331.67     1288.87     48.24 o 
   4  18   7        0.29        9.87     12.62 o 
   5  18   7        3.16        4.16     12.25 o 
   6  18   7      426.98      365.70     35.18 o 
   7  18   7      269.34      285.54     26.48 o 
   8  18   7      108.71      141.62     18.69 o 
   9  18   7      141.15      114.02     17.71 o 
  -9  19   7        7.27        0.08     14.98 o 
  -8  19   7      163.37      144.83     30.84 o 
  -7  19   7        0.76       -5.79     17.71 o 
  -6  19   7       42.97       14.32     25.42 o 
  -5  19   7       77.37       82.65     27.47 o 
  -4  19   7      430.29      385.79     44.10 o 
  -3  19   7       21.92       -9.64     15.18 o 
  -2  19   7        6.53       -8.67     19.04 o 
  -1  19   7       82.55       94.46     27.95 o 
   0  19   7       52.13       86.75     26.51 o 
   1  19   7      123.84      170.12     33.74 o 
   2  19   7      103.68      101.69     28.19 o 
   3  19   7       28.25       21.69     20.24 o 
   4  19   7      130.70      149.88     32.29 o 
   5  19   7       10.03       -0.82     17.11 o 
   6  19   7        9.87        9.87     13.60 o 
   7  19   7        4.04        4.80     11.64 o 
  -6  20   7        0.96       -4.10     16.63 o 
  -5  20   7       86.74       66.27     26.27 o 
  -4  20   7        4.39      -10.36     18.31 o 
  -3  20   7     2014.73     2385.82    106.75 o 
  -2  20   7       79.49       46.27     26.02 o 
  -1  20   7       69.08       92.05     28.43 o 
   0  20   7        3.04        8.92     20.96 o 
   1  20   7      525.07      589.17     54.46 o 
   2  20   7       26.83       15.90     20.72 o 
   3  20   7      120.79      170.60     34.70 o 
   4  20   7        2.25       24.10     21.93 o 
 -22   0   8       15.22        9.55     10.21 o 
 -21   0   8       63.51       48.70     11.88 o 
 -20   0   8      112.43      130.99     13.50 o 
 -19   0   8      365.98      434.88     19.82 o 
 -18   0   8      386.52      385.21     35.08 o 
 -17   0   8       59.59       64.12      7.69 o 
 -16   0   8       31.27       15.26      5.69 o 
 -15   0   8       27.81       61.09      7.07 o 
 -14   0   8      179.70      181.60     11.56 o 
 -13   0   8     2481.26     2294.20     35.00 o 
 -12   0   8     4797.34     4513.46     57.14 o 
 -11   0   8      449.86      483.18     14.57 o 
 -10   0   8      127.58      153.83      6.31 o 
  -9   0   8      425.84      343.96      7.25 o 
  -8   0   8      973.90      720.57     12.29 o 
  -7   0   8     3521.13     3801.93     42.36 o 
  -6   0   8    10856.00    11836.86    127.52 o 
  -5   0   8     2146.65     2060.00     28.23 o 
  -4   0   8     6837.23     7542.73     71.33 o 
  -3   0   8    11560.66    11532.71    115.31 o 
  -2   0   8     4194.61     4400.37     58.02 o 
  -1   0   8     6202.20     6624.27     63.23 o 
   0   0   8       22.20       53.59      4.32 o 
   1   0   8     3141.76     3273.70     39.03 o 
   2   0   8        0.23       56.67      4.96 o 
   3   0   8      640.46      693.59     20.68 o 
   4   0   8      156.05      105.86     10.27 o 
   5   0   8       81.97      106.45      6.45 o 
   6   0   8     1224.84     1163.11     23.58 o 
   7   0   8       91.44       52.64      5.74 o 
   8   0   8      265.70      184.15     12.63 o 
   9   0   8     1449.67     1438.67     54.26 o 
  10   0   8      764.10      717.78     29.90 o 
  11   0   8     2705.00     2677.02    105.66 o 
  12   0   8      849.87      844.52     35.50 o 
  13   0   8     3363.57     3412.74     83.23 o 
  14   0   8       18.05        2.25      9.47 o 
  15   0   8       42.13        8.43     14.94 o 
  16   0   8        2.91       -7.60     12.65 o 
  17   0   8      651.25      818.99     40.62 o 
  18   0   8      249.52      284.79     31.08 o 
  19   0   8       28.46       46.62     28.68 o 
  20   0   8        2.14       -2.13     14.23 o 
 -22   1   8       21.00       15.92      7.90 o 
 -21   1   8        2.65       -4.53      6.45 o 
 -20   1   8      115.85      113.17      9.28 o 
 -19   1   8       52.85       42.79      6.65 o 
 -18   1   8        2.94        2.82      4.45 o 
 -17   1   8        0.49       -0.05      4.22 o 
 -16   1   8      160.51      147.66      7.04 o 
 -15   1   8      642.16      613.46     11.74 o 
 -14   1   8       67.56       54.71      4.64 o 
 -13   1   8       79.20       74.54      5.16 o 
 -12   1   8      352.06      364.70      8.48 o 
 -11   1   8      566.86      586.44     10.07 o 
 -10   1   8      615.61      776.03     10.55 o 
  -9   1   8      296.96      288.06      4.96 o 
  -8   1   8     1685.61     1951.32     17.44 o 
  -7   1   8     1284.17     1238.02     13.14 o 
  -6   1   8     3628.64     4496.82     35.68 o 
  -5   1   8      448.86      564.58      8.44 o 
  -4   1   8      317.49      337.84      6.17 o 
  -3   1   8     1796.02     1930.84     18.81 o 
  -2   1   8     1363.01     1511.78     14.58 o 
  -1   1   8     3173.26     3254.37     24.27 o 
   0   1   8    30621.01    33305.74    209.63 o 
   1   1   8     1372.43     1402.99     13.86 o 
   2   1   8       37.42       36.44      3.11 o 
   3   1   8        1.14        0.74      1.70 o 
   4   1   8      715.74      812.91     11.67 o 
   5   1   8     1742.97     1688.48     19.33 o 
   6   1   8       64.69       57.00      4.25 o 
   7   1   8      713.77      721.78     13.29 o 
   8   1   8      619.97      618.26     23.96 o 
   9   1   8       57.62       48.66      6.71 o 
  10   1   8      380.49      425.72     15.11 o 
  11   1   8     1091.48     1021.69     26.55 o 
  12   1   8        1.38       -7.47      6.02 o 
  13   1   8       25.12       29.16      8.44 o 
  14   1   8      696.89      661.74     33.01 o 
  15   1   8      204.91      168.87     15.39 o 
  16   1   8      170.32      174.86     15.51 o 
  17   1   8       97.38      101.88     24.76 o 
  18   1   8       22.49       12.39      9.78 o 
  19   1   8      138.89      161.12     19.78 o 
  20   1   8       72.05       55.00     17.37 o 
 -22   2   8      527.65      565.23     18.57 o 
 -21   2   8      106.89      112.16     11.70 o 
 -20   2   8       71.35       74.59      8.34 o 
 -19   2   8       33.44       51.01      7.08 o 
 -18   2   8      436.95      487.00     13.85 o 
 -17   2   8      126.94      120.30      7.33 o 
 -16   2   8       47.97       43.69      6.10 o 
 -15   2   8      311.47      307.32      9.75 o 
 -14   2   8      137.52      124.23      6.80 o 
 -13   2   8       36.20       41.92      6.26 o 
 -12   2   8     3858.72     4009.96     36.72 o 
 -11   2   8      706.41      743.52     11.05 o 
 -10   2   8     1799.40     1879.61     18.79 o 
  -9   2   8      397.26      396.70      7.63 o 
  -8   2   8        4.73        8.56      1.94 o 
  -7   2   8       41.17       20.13      2.27 o 
  -6   2   8     3014.79     3839.13     31.43 o 
  -5   2   8      319.39      323.97      6.54 o 
  -4   2   8       94.03       50.60      2.42 o 
  -3   2   8       79.88      113.27      3.06 o 
  -2   2   8      223.34      213.22      5.46 o 
  -1   2   8        4.01        5.68      1.76 o 
   0   2   8      162.12      141.69      3.71 o 
   1   2   8      311.69      276.70      5.24 o 
   2   2   8        0.45       14.03      2.87 o 
   3   2   8      167.48      201.67      5.34 o 
   4   2   8      545.04      499.72      9.71 o 
   5   2   8      126.60      129.10      5.22 o 
   6   2   8      549.28      598.15     11.91 o 
   7   2   8      290.44      262.79     11.83 o 
   8   2   8      244.58      249.25      9.78 o 
   9   2   8       75.40       89.59      7.00 o 
  10   2   8      206.97      188.83     23.79 o 
  11   2   8     1568.22     1553.05     33.67 o 
  12   2   8       33.18       31.85      8.09 o 
  13   2   8       18.73       24.04      9.22 o 
  14   2   8      700.25      686.38     24.07 o 
  15   2   8      405.37      435.37     25.74 o 
  16   2   8        0.03       -0.57      7.83 o 
  17   2   8      173.62      205.67     16.90 o 
  18   2   8       51.41       32.59     12.42 o 
  19   2   8       96.87      110.61     17.85 o 
  20   2   8       17.83        3.64     12.29 o 
 -22   3   8      265.53      271.87     19.17 o 
 -21   3   8     2333.66     2550.31     42.19 o 
 -20   3   8      752.08      767.68     20.97 o 
 -19   3   8       29.62       13.37      5.90 o 
 -18   3   8      260.43      231.93     10.50 o 
 -17   3   8        7.58       12.79      5.16 o 
 -16   3   8      556.01      575.48     14.36 o 
 -15   3   8     1179.47     1238.95     19.88 o 
 -14   3   8     1357.56     1386.15     19.53 o 
 -13   3   8      282.02      280.96      8.46 o 
 -12   3   8      535.33      481.52      9.77 o 
 -11   3   8      546.61      569.40      9.11 o 
 -10   3   8       41.40       16.52      2.37 o 
  -9   3   8     1949.57     1801.80     17.36 o 
  -8   3   8     1425.18     1509.22     15.73 o 
  -7   3   8        1.39        0.57      1.75 o 
  -6   3   8      397.71      355.95      6.75 o 
  -5   3   8      228.69      221.37      5.09 o 
  -4   3   8     2677.08     3093.01     25.04 o 
  -3   3   8      107.09      130.36      3.53 o 
  -2   3   8     1155.32     1397.02     15.57 o 
  -1   3   8     6021.22     6233.68     48.63 o 
   0   3   8     1050.80     1024.82     10.81 o 
   1   3   8       32.33       17.42      2.38 o 
   2   3   8        1.01        1.40      1.83 o 
   3   3   8      144.35      132.90      4.66 o 
   4   3   8     5138.92     5739.04     54.83 o 
   5   3   8     3134.55     3064.70     33.31 o 
   6   3   8     2916.17     2976.81     34.89 o 
   7   3   8      291.76      312.13     11.07 o 
   8   3   8      561.07      567.43     16.34 o 
   9   3   8      423.50      426.26     13.17 o 
  10   3   8     2106.10     2093.50     36.52 o 
  11   3   8      664.55      578.27     19.95 o 
  12   3   8      154.77      125.49     12.12 o 
  13   3   8       68.41       57.75     21.39 o 
  14   3   8        8.36       -4.75      7.55 o 
  15   3   8     1190.64     1113.36     34.09 o 
  16   3   8      103.15      108.30     13.39 o 
  17   3   8      155.67      130.52     17.36 o 
  18   3   8      122.93       90.45     18.71 o 
  19   3   8       85.05      129.61     27.88 o 
  20   3   8     1371.18     1476.76     62.19 o 
 -22   4   8     1070.43     1177.53     30.41 o 
 -21   4   8       22.63       22.99      8.20 o 
 -20   4   8      710.00      735.19     21.31 o 
 -19   4   8      107.54      111.30      8.90 o 
 -18   4   8     1351.95     1349.59     24.61 o 
 -17   4   8      182.98      240.01     10.58 o 
 -16   4   8       74.49       75.77      6.31 o 
 -15   4   8        2.09        0.97      4.13 o 
 -14   4   8      181.84      185.53      7.63 o 
 -13   4   8      775.73      778.98     12.36 o 
 -12   4   8     1965.61     1879.56     21.30 o 
 -11   4   8      782.52      744.64     12.84 o 
 -10   4   8      408.93      405.89      7.34 o 
  -9   4   8       26.43       28.17      2.72 o 
  -8   4   8       78.42       74.61      4.46 o 
  -7   4   8       35.85       49.96      3.16 o 
  -6   4   8       32.61       20.37      2.45 o 
  -5   4   8     3373.27     3377.23     30.02 o 
  -4   4   8     5807.77     5795.24     43.22 o 
  -3   4   8     1588.41     1413.24     19.14 o 
  -2   4   8     4054.99     4538.53     48.93 o 
  -1   4   8      244.30      239.37      7.12 o 
   0   4   8    12433.74    14794.07    112.27 o 
   1   4   8      469.58      479.50      8.39 o 
   2   4   8     3501.11     4151.27     34.74 o 
   3   4   8     3815.58     3911.52     37.19 o 
   4   4   8       13.90       23.29      3.26 o 
   5   4   8       31.20       42.41      4.81 o 
   6   4   8      737.02      776.95     15.85 o 
   7   4   8      576.52      566.06     15.65 o 
   8   4   8     2080.02     2058.91     34.23 o 
   9   4   8     1075.36      951.21     23.69 o 
  10   4   8     1173.77     1170.11     34.20 o 
  11   4   8     2166.67     2090.58     36.05 o 
  12   4   8       75.88       90.50     10.70 o 
  13   4   8       20.38       17.57      7.57 o 
  14   4   8      127.89      122.57     12.92 o 
  15   4   8      503.34      508.77     26.69 o 
  16   4   8       30.49       32.63     14.86 o 
  17   4   8       13.00       -6.83      9.34 o 
  18   4   8      384.99      410.14     27.30 o 
  19   4   8      219.17      249.45     26.82 o 
  20   4   8      126.99      112.25     19.47 o 
 -22   5   8      456.46      449.59     20.42 o 
 -21   5   8        6.21       -3.69      8.26 o 
 -20   5   8       22.61       26.91      8.17 o 
 -19   5   8     1262.84     1314.08     28.45 o 
 -18   5   8      154.24      164.92     11.48 o 
 -17   5   8      833.89      845.11     22.52 o 
 -16   5   8        1.42       -1.62      4.50 o 
 -15   5   8       76.78       62.41      6.38 o 
 -14   5   8      329.50      300.69     10.02 o 
 -13   5   8      584.59      629.29     14.83 o 
 -12   5   8      790.75      806.16     13.47 o 
 -11   5   8     2238.56     2274.92     23.19 o 
 -10   5   8      465.63      513.17      9.19 o 
  -9   5   8      113.32      110.15      5.95 o 
  -8   5   8     1556.20     1518.99     14.97 o 
  -7   5   8        1.13        4.49      1.95 o 
  -6   5   8      623.19      683.87     10.08 o 
  -5   5   8       21.14       12.30      1.67 o 
  -4   5   8      238.87      303.89      7.05 o 
  -3   5   8     2766.07     2960.36     32.51 o 
  -2   5   8     1664.45     1471.70     37.46 o 
  -1   5   8     1607.88     1827.64     23.42 o 
   0   5   8      276.91      316.41     10.15 o 
   1   5   8      751.55      654.81     11.57 o 
   2   5   8     2749.27     2678.23     25.72 o 
   3   5   8     1620.97     1662.12     19.61 o 
   4   5   8     1133.37     1145.81     15.12 o 
   5   5   8      121.53      109.70      5.91 o 
   6   5   8      145.31      136.31      7.28 o 
   7   5   8      752.15      733.96     18.04 o 
   8   5   8      323.61      297.24     12.38 o 
   9   5   8        2.14        4.34      4.99 o 
  10   5   8       41.85       67.49      7.81 o 
  11   5   8        7.72        0.93      4.64 o 
  12   5   8       24.01       16.19      7.16 o 
  13   5   8     1531.51     1472.66     30.99 o 
  14   5   8      204.45      190.93     17.91 o 
  15   5   8       11.71       -4.92      9.10 o 
  16   5   8       37.37       60.64     13.20 o 
  17   5   8      264.75      239.57     22.20 o 
  18   5   8        5.93        5.50     14.66 o 
  19   5   8       78.94       55.33     15.04 o 
 -21   6   8      137.14      140.88     13.62 o 
 -20   6   8      172.33      178.49     14.07 o 
 -19   6   8       32.50       14.45      8.14 o 
 -18   6   8      109.12      140.41     11.22 o 
 -17   6   8       27.54       20.89      6.36 o 
 -16   6   8        6.09        9.20      5.84 o 
 -15   6   8      606.51      606.20     16.20 o 
 -14   6   8        0.03       -2.24      4.05 o 
 -13   6   8        1.91        4.75      3.87 o 
 -12   6   8      162.81      198.95      7.35 o 
 -11   6   8      283.97      291.87      8.20 o 
 -10   6   8      741.64      754.70     17.39 o 
  -9   6   8      760.92      693.99     12.04 o 
  -8   6   8     1603.78     1558.14     18.12 o 
  -7   6   8     1074.77     1075.48     14.63 o 
  -6   6   8     5027.04     5138.36     53.45 o 
  -5   6   8      320.47      435.63      8.05 o 
  -4   6   8      147.55      260.38      6.41 o 
  -3   6   8       33.21       16.94      2.93 o 
  -2   6   8     5473.30     6108.93     64.35 o 
  -1   6   8      150.68      143.15      7.07 o 
   0   6   8     5582.32     5746.64     56.08 o 
   1   6   8        0.80        0.55      2.83 o 
   2   6   8     2608.68     2637.42     29.97 o 
   3   6   8     1310.58     1393.54     18.60 o 
   4   6   8      924.11     1007.30     14.94 o 
   5   6   8      451.30      490.46     14.02 o 
   6   6   8       46.18       31.08      4.75 o 
   7   6   8      190.81      153.85      9.32 o 
   8   6   8     1082.77     1061.82     26.59 o 
   9   6   8      112.27       91.52      9.34 o 
  10   6   8        9.15       -3.64      5.08 o 
  11   6   8      360.39      330.98     14.28 o 
  12   6   8       68.61       63.24      9.96 o 
  13   6   8      204.62      174.57     20.56 o 
  14   6   8        3.82        0.49      6.60 o 
  15   6   8       16.77       21.69     10.76 o 
  16   6   8       40.60       66.87     14.46 o 
  17   6   8       48.70       41.81     13.18 o 
  18   6   8       22.50       14.61     12.34 o 
  19   6   8       46.68       66.62     16.80 o 
 -21   7   8       60.62       31.54     10.39 o 
 -20   7   8        7.65        3.02      8.35 o 
 -19   7   8      280.07      280.71     26.12 o 
 -18   7   8      102.87      105.21     10.47 o 
 -17   7   8     1654.06     1728.15     32.75 o 
 -16   7   8       22.85        6.88      6.03 o 
 -15   7   8       77.27       81.33      8.73 o 
 -14   7   8     1698.44     1724.85     30.67 o 
 -13   7   8     1066.74     1077.40     20.20 o 
 -12   7   8      414.60      414.33     11.16 o 
 -11   7   8     2753.46     2728.90     37.33 o 
 -10   7   8      143.49      139.50      6.98 o 
  -9   7   8     1104.39      987.67     15.30 o 
  -8   7   8     2767.28     2644.12     30.97 o 
  -7   7   8     3179.99     3074.03     36.52 o 
  -6   7   8      152.79      170.38      7.16 o 
  -5   7   8       38.89       47.40      3.82 o 
  -4   7   8      340.46      331.48      7.61 o 
  -3   7   8       33.82       19.31      3.64 o 
  -2   7   8     1034.11     1111.86     15.15 o 
  -1   7   8     2168.61     2172.35     27.68 o 
   0   7   8      622.50      742.94     13.01 o 
   1   7   8     2163.61     2317.96     27.53 o 
   2   7   8       44.27       15.83      6.74 o 
   3   7   8      595.19      654.61     15.65 o 
   4   7   8     1850.69     1772.55     29.18 o 
   5   7   8       64.05       55.11      5.60 o 
   6   7   8       13.47       27.74      5.52 o 
   7   7   8     1585.50     1590.58     29.23 o 
   8   7   8      745.38      676.93     20.03 o 
   9   7   8      108.82      102.86     10.09 o 
  10   7   8      166.55      116.62     11.59 o 
  11   7   8      392.07      354.50     17.56 o 
  12   7   8      968.65      976.60     28.41 o 
  13   7   8      305.04      253.74     25.95 o 
  14   7   8        4.59        3.59      7.84 o 
  15   7   8        6.20       16.76     11.21 o 
  16   7   8        1.40       -1.57      9.65 o 
  17   7   8      180.07      197.95     21.08 o 
  18   7   8       34.58        9.89     12.52 o 
  19   7   8      642.16      758.09     36.72 o 
 -21   8   8       17.10       -1.74      8.51 o 
 -20   8   8       26.50       16.10      9.23 o 
 -19   8   8       95.86       89.49     11.85 o 
 -18   8   8       45.62       49.97      9.17 o 
 -17   8   8       45.29       37.49      8.06 o 
 -16   8   8       87.98       92.25     10.47 o 
 -15   8   8       22.87       14.55      6.28 o 
 -14   8   8        1.19       -1.44      5.36 o 
 -13   8   8      142.25      136.37     10.00 o 
 -12   8   8     1063.07     1024.21     24.02 o 
 -11   8   8     1161.01     1181.09     19.65 o 
 -10   8   8     8460.93     8400.67     85.50 o 
  -9   8   8     3195.00     3161.70     36.55 o 
  -8   8   8     1316.91     1379.95     20.67 o 
  -7   8   8      269.15      232.30      8.77 o 
  -6   8   8      923.64      824.93     15.77 o 
  -5   8   8     1053.57      932.68     17.97 o 
  -4   8   8     8442.33     8481.55     82.78 o 
  -3   8   8      194.39      174.65      6.31 o 
  -2   8   8     3362.78     3478.25     35.23 o 
  -1   8   8       59.75       75.45      5.66 o 
   0   8   8     2487.91     2643.33     30.78 o 
   1   8   8     1815.76     1601.23     21.69 o 
   2   8   8     5497.38     5673.88     60.79 o 
   3   8   8     2041.19     1961.94     29.05 o 
   4   8   8        9.61       21.30      5.50 o 
   5   8   8       64.18       67.94      6.97 o 
   6   8   8     1914.24     1937.70     47.96 o 
   7   8   8       64.25       43.69      9.81 o 
   8   8   8     2104.70     2100.43     39.15 o 
   9   8   8     3141.14     2931.18     60.24 o 
  10   8   8      747.99      751.50     24.35 o 
  11   8   8       82.96       62.63     18.12 o 
  12   8   8       11.60        7.21      7.40 o 
  13   8   8      127.32      133.60     13.78 o 
  14   8   8        9.89        3.99      8.52 o 
  15   8   8      937.09     1008.36     32.36 o 
  16   8   8      474.20      604.43     32.18 o 
  17   8   8        0.00        9.27     11.82 o 
  18   8   8       82.22       60.86     15.19 o 
 -20   9   8       44.20       34.52     10.71 o 
 -19   9   8       10.40       15.10      8.26 o 
 -18   9   8      102.33       98.37     16.08 o 
 -17   9   8      165.81      166.33     15.63 o 
 -16   9   8       35.36       22.50      7.49 o 
 -15   9   8       54.14       18.39      6.96 o 
 -14   9   8       46.35       26.75      6.84 o 
 -13   9   8       46.50       27.48      6.72 o 
 -12   9   8      320.83      289.57     12.81 o 
 -11   9   8       87.63       93.85      8.46 o 
 -10   9   8        6.02        6.50      5.20 o 
  -9   9   8      164.57      207.85      8.63 o 
  -8   9   8       22.35       30.08      4.82 o 
  -7   9   8     2464.06     2446.96     35.09 o 
  -6   9   8     5139.21     4823.82     57.24 o 
  -5   9   8        1.27        9.77      4.87 o 
  -4   9   8       87.96       91.40      6.79 o 
  -3   9   8      340.46      317.85     11.00 o 
  -2   9   8     5657.83     5290.83     50.34 o 
  -1   9   8       39.27       41.36      4.36 o 
   0   9   8      130.41      116.26      6.50 o 
   1   9   8      861.36      771.67     15.11 o 
   2   9   8     3950.15     3997.15     49.86 o 
   3   9   8       21.67       30.14      6.39 o 
   4   9   8     1517.69     1443.38     28.85 o 
   5   9   8      170.68      178.14     10.72 o 
   6   9   8        0.18        2.56      5.51 o 
   7   9   8      158.25      143.18     13.49 o 
   8   9   8     8284.48     8243.25    128.91 o 
   9   9   8      510.04      562.10     37.11 o 
  10   9   8      653.17      746.51     24.69 o 
  11   9   8        7.49       11.05      7.61 o 
  12   9   8     2430.61     2408.40     54.50 o 
  13   9   8      852.22      902.88     29.25 o 
  14   9   8       20.70       18.33      9.69 o 
  15   9   8       17.04       18.79     11.06 o 
  16   9   8      296.74      269.10     19.94 o 
  17   9   8       94.99      122.61     19.13 o 
  18   9   8      174.00      184.17     22.71 o 
 -20  10   8        6.56        5.28      8.82 o 
 -19  10   8        1.44        0.12      7.86 o 
 -18  10   8       11.09       12.49      8.07 o 
 -17  10   8       29.37       30.77      8.38 o 
 -16  10   8      313.67      363.00     16.36 o 
 -15  10   8      481.81      534.57     18.72 o 
 -14  10   8      817.14      816.36     22.07 o 
 -13  10   8      379.50      354.78     14.90 o 
 -12  10   8       16.14        5.77      5.94 o 
 -11  10   8       18.34       27.61      6.39 o 
 -10  10   8        5.03       20.44      6.09 o 
  -9  10   8      244.09      223.17     14.14 o 
  -8  10   8     1178.70     1230.34     23.63 o 
  -7  10   8      312.72      284.02     11.40 o 
  -6  10   8     5744.86     5433.30     63.98 o 
  -5  10   8       57.92       50.48      7.44 o 
  -4  10   8    11501.72    11247.88    192.61 o 
  -3  10   8      767.19      648.22     15.55 o 
  -2  10   8     2421.40     2434.81     30.17 o 
  -1  10   8        2.43        3.03      3.46 o 
   0  10   8      433.16      375.99     11.06 o 
   1  10   8     1208.34     1182.49     21.56 o 
   2  10   8       73.84       60.37      6.84 o 
   3  10   8     4057.97     4055.35     59.19 o 
   4  10   8     7218.84     7019.73     92.59 o 
   5  10   8       23.94       17.03      6.55 o 
   6  10   8     1743.05     1815.63     42.50 o 
   7  10   8       86.43      108.15     13.53 o 
   8  10   8       37.45       59.70     15.12 o 
   9  10   8      506.79      529.65     25.05 o 
  10  10   8        1.56       -2.76      6.92 o 
  11  10   8       47.21       21.03      9.88 o 
  12  10   8       19.81       22.85      9.27 o 
  13  10   8      394.04      383.68     21.20 o 
  14  10   8       25.83       23.16     10.50 o 
  15  10   8      128.80      114.22     14.91 o 
  16  10   8      101.90       82.64     18.08 o 
  17  10   8      255.38      261.01     24.89 o 
 -19  11   8      379.86      422.65     19.50 o 
 -18  11   8       40.05       26.59      8.98 o 
 -17  11   8      406.93      378.02     17.62 o 
 -16  11   8     1128.94     1160.02     28.16 o 
 -15  11   8      103.20      106.08     13.26 o 
 -14  11   8      113.93      108.57     11.73 o 
 -13  11   8     1643.14     1553.32     30.87 o 
 -12  11   8      137.66      141.92     10.84 o 
 -11  11   8      294.81      287.43     13.30 o 
 -10  11   8        1.14       -3.85      5.09 o 
  -9  11   8       81.49       79.69      8.67 o 
  -8  11   8     1624.85     1612.00     31.22 o 
  -7  11   8      309.41      318.08     12.56 o 
  -6  11   8      845.62      861.24     19.28 o 
  -5  11   8      248.34      230.00     10.49 o 
  -4  11   8     1691.72     1653.91     32.26 o 
  -3  11   8       93.68       66.76      7.33 o 
  -2  11   8       14.42        6.09      4.48 o 
  -1  11   8      729.05      723.03     15.90 o 
   0  11   8     2766.21     2586.98     41.52 o 
   1  11   8     3225.95     3226.36     49.27 o 
   2  11   8      530.66      486.70     16.20 o 
   3  11   8      220.36      218.42     19.15 o 
   4  11   8     1483.34     1413.68     35.78 o 
   5  11   8      278.68      253.00     20.05 o 
   6  11   8       32.35       24.20      8.51 o 
   7  11   8     2171.22     2276.18     51.14 o 
   8  11   8        2.16        5.36      8.06 o 
   9  11   8      477.40      514.46     27.09 o 
  10  11   8        5.97       10.71      8.57 o 
  11  11   8       25.24       13.52      8.97 o 
  12  11   8       81.64       70.61     12.24 o 
  13  11   8      584.73      584.79     26.30 o 
  14  11   8      325.81      296.56     20.11 o 
  15  11   8        2.79        2.66      9.42 o 
  16  11   8       57.09       55.43     13.16 o 
  17  11   8      141.04      145.37     21.48 o 
 -18  12   8      241.71      273.85     23.76 o 
 -17  12   8      184.48      174.08     14.12 o 
 -16  12   8      228.52      234.96     23.64 o 
 -15  12   8       55.08       63.77      9.83 o 
 -14  12   8      123.07      143.61     11.95 o 
 -13  12   8        5.68       -3.06      6.04 o 
 -12  12   8      470.96      537.48     19.20 o 
 -11  12   8     1352.75     1418.20     28.66 o 
 -10  12   8       13.25        4.21      5.54 o 
  -9  12   8       89.48       68.12      9.00 o 
  -8  12   8        0.29        0.33      5.76 o 
  -7  12   8       97.11      104.68     13.48 o 
  -6  12   8      644.69      651.35     17.98 o 
  -5  12   8     1885.87     1765.57     33.51 o 
  -4  12   8       16.60       15.21      5.42 o 
  -3  12   8     2928.90     2918.50     40.46 o 
  -2  12   8     1253.03     1380.21     30.39 o 
  -1  12   8      176.60      190.54     12.76 o 
   0  12   8     5626.49     5618.37     88.41 o 
   1  12   8       82.20       88.55     13.11 o 
   2  12   8      864.97      858.65     21.89 o 
   3  12   8      993.98      882.98     27.14 o 
   4  12   8       28.60       19.77      8.03 o 
   5  12   8     1231.16     1233.05     54.29 o 
   6  12   8       56.63       61.63     13.70 o 
   7  12   8     1616.82     1546.21     41.22 o 
   8  12   8       33.57       23.08     10.03 o 
   9  12   8        0.45        5.27      8.57 o 
  10  12   8      428.10      406.73     20.70 o 
  11  12   8     1081.59     1032.83     32.10 o 
  12  12   8       79.13       69.65     12.20 o 
  13  12   8       21.47        6.80      9.14 o 
  14  12   8      154.87      148.86     16.37 o 
  15  12   8       76.67       53.90     13.16 o 
  16  12   8      137.43      163.93     22.28 o 
 -17  13   8      253.67      239.67     16.12 o 
 -16  13   8       39.90       45.72      9.93 o 
 -15  13   8      978.15     1082.41     27.80 o 
 -14  13   8        5.63       -0.77      8.05 o 
 -13  13   8      320.32      317.86     17.93 o 
 -12  13   8      169.77      161.20     12.33 o 
 -11  13   8      399.71      353.19     15.61 o 
 -10  13   8        4.24        8.40      7.05 o 
  -9  13   8      971.37      970.73     29.46 o 
  -8  13   8      110.13       93.10      9.89 o 
  -7  13   8      175.65      191.64     12.03 o 
  -6  13   8      101.18       84.96      9.28 o 
  -5  13   8      152.74      137.17     10.10 o 
  -4  13   8       72.09       78.73      7.90 o 
  -3  13   8        2.37        3.12      5.08 o 
  -2  13   8      126.32      110.09     13.51 o 
  -1  13   8        4.85        7.13      9.11 o 
   0  13   8      192.55      230.58     19.53 o 
   1  13   8        5.12       -2.22      8.27 o 
   2  13   8       78.16       66.49     12.50 o 
   3  13   8      216.25      181.87     14.47 o 
   4  13   8       83.17       65.52     11.00 o 
   5  13   8      658.33      709.41     26.40 o 
   6  13   8      492.91      499.26     22.89 o 
   7  13   8      786.73      832.32     25.84 o 
   8  13   8      191.46      167.92     14.08 o 
   9  13   8     1213.54     1267.29     41.45 o 
  10  13   8        9.31        3.07      9.11 o 
  11  13   8      672.54      698.79     27.01 o 
  12  13   8      124.23       95.22     13.80 o 
  13  13   8      331.09      315.62     21.11 o 
  14  13   8       11.34       14.95     10.92 o 
  15  13   8        0.99       12.15     10.90 o 
 -17  14   8       28.50       49.17     10.48 o 
 -16  14   8      200.51      230.49     20.17 o 
 -15  14   8      122.26       98.63     11.77 o 
 -14  14   8      154.69      159.99     13.30 o 
 -13  14   8      132.14      168.97     13.13 o 
 -12  14   8      768.63      779.48     22.86 o 
 -11  14   8     1042.90      996.54     27.34 o 
 -10  14   8      483.27      480.07     20.83 o 
  -9  14   8      207.22      187.36     13.12 o 
  -8  14   8       41.42       19.08      7.54 o 
  -7  14   8      590.23      605.82     19.89 o 
  -6  14   8       56.53       58.63      8.68 o 
  -5  14   8     1685.11     1731.78     33.39 o 
  -4  14   8        7.55        7.84      7.10 o 
  -3  14   8      495.16      451.25     20.65 o 
  -2  14   8      232.93      226.60     19.04 o 
  -1  14   8     1086.65     1154.16     39.59 o 
   0  14   8       88.01       85.30     20.48 o 
   1  14   8      951.81      926.81     78.92 o 
   2  14   8       89.72      108.26     15.30 o 
   3  14   8      228.94      211.99     31.08 o 
   4  14   8      189.93      196.29     15.64 o 
   5  14   8      335.31      349.23     26.48 o 
   6  14   8       90.53       86.74     13.06 o 
   7  14   8      548.78      623.70     37.98 o 
   8  14   8        1.28        2.30      9.17 o 
   9  14   8        5.96        3.51      9.51 o 
  10  14   8       74.83       72.17     12.46 o 
  11  14   8      540.46      531.63     25.69 o 
  12  14   8      196.55      260.93     17.40 o 
  13  14   8       59.23       62.96     11.90 o 
  14  14   8      120.03      152.98     15.69 o 
 -15  15   8      368.50      370.99     18.71 o 
 -14  15   8       16.85       30.76     10.18 o 
 -13  15   8       41.69       44.48     10.70 o 
 -12  15   8        1.14      -10.02      6.91 o 
 -11  15   8      686.66      751.61     24.67 o 
 -10  15   8        7.11       21.37      8.49 o 
  -9  15   8     1389.98     1370.01     36.30 o 
  -8  15   8      149.99      146.45     12.42 o 
  -7  15   8        0.07       -0.81      6.62 o 
  -6  15   8     1322.50     1496.51     47.78 o 
  -5  15   8      154.05      127.79     14.13 o 
  -4  15   8      435.75      446.76     22.12 o 
  -3  15   8      271.97      250.55     16.95 o 
  -2  15   8      123.27      138.11     17.05 o 
  -1  15   8     1978.30     1949.67     83.86 o 
   0  15   8      241.58      213.74     30.36 o 
   1  15   8      232.64      254.70     31.57 o 
   2  15   8       44.70       36.88     12.07 o 
   3  15   8       94.23       83.75     14.80 o 
   4  15   8       45.47       34.02     12.59 o 
   5  15   8      595.83      659.55     26.61 o 
   6  15   8       74.13       80.61     13.26 o 
   7  15   8       60.25       53.95     12.32 o 
   8  15   8       39.10       62.67     13.29 o 
   9  15   8      315.24      279.85     18.59 o 
  10  15   8       71.40       82.94     13.10 o 
  11  15   8      551.51      549.05     39.82 o 
  12  15   8        0.25        2.32      9.84 o 
  13  15   8        1.49       11.15     10.56 o 
 -14  16   8        0.02       -4.88      8.42 o 
 -13  16   8       74.15       56.35     11.37 o 
 -12  16   8      197.68      170.95     14.98 o 
 -11  16   8        3.53        6.72      8.55 o 
 -10  16   8        2.38       11.59      8.13 o 
  -9  16   8     1472.54     1620.56     36.27 o 
  -8  16   8       77.94       98.82     11.44 o 
  -7  16   8      959.82      989.22     45.99 o 
  -6  16   8      275.45      245.96     18.53 o 
  -5  16   8        1.08      -10.29      8.00 o 
  -4  16   8       82.65       77.03     12.49 o 
  -3  16   8      857.10      932.06     56.87 o 
  -2  16   8      893.52      973.99     59.28 o 
  -1  16   8      140.00      129.64     27.23 o 
   0  16   8       17.54        2.89     15.90 o 
   1  16   8       25.08       14.22     15.90 o 
   2  16   8        3.20        2.89      9.71 o 
   3  16   8     1092.00     1195.57     43.95 o 
   4  16   8      248.62      271.24     22.86 o 
   5  16   8        2.93       11.59     11.77 o 
   6  16   8        0.44       -3.93     10.65 o 
   7  16   8        9.91        3.41      9.64 o 
   8  16   8      160.78      183.72     18.58 o 
   9  16   8       38.39       27.60     10.77 o 
  10  16   8       14.40       22.51     10.59 o 
  11  16   8       96.26      104.87     14.88 o 
  12  16   8      112.64       98.81     21.18 o 
 -13  17   8       11.77        6.07      9.77 o 
 -12  17   8      514.22      545.97     23.46 o 
 -11  17   8      121.74      113.76     13.57 o 
 -10  17   8      404.68      425.83     20.27 o 
  -9  17   8       11.17       11.93     11.10 o 
  -8  17   8        3.51       -2.81      9.50 o 
  -7  17   8      134.90      149.84     21.25 o 
  -6  17   8       17.64       25.53     11.15 o 
  -5  17   8       55.20       47.60     16.05 o 
  -4  17   8       95.71      123.62     28.43 o 
  -3  17   8       29.90       18.07     17.59 o 
  -2  17   8       16.89       11.57     18.31 o 
  -1  17   8       58.84       66.51     22.41 o 
   0  17   8        4.43       19.52     18.07 o 
   1  17   8       26.22       26.27     19.76 o 
   2  17   8       17.34      -11.81     14.46 o 
   3  17   8       35.95       54.46     22.17 o 
   4  17   8        7.26       15.35     12.55 o 
   5  17   8       94.87      124.65     23.25 o 
   6  17   8      104.14      145.52     26.87 o 
   7  17   8       19.39       12.96     13.61 o 
   8  17   8       30.85       32.72     14.57 o 
   9  17   8        9.47       -3.40      9.12 o 
  10  17   8       40.11       10.90     10.48 o 
  11  17   8      218.84      248.14     20.37 o 
 -11  18   8        3.23       -3.22     11.17 o 
 -10  18   8       10.22       11.07     11.13 o 
  -9  18   8      191.48      205.80     20.28 o 
  -8  18   8       66.87       53.26     18.34 o 
  -7  18   8       56.30       55.79     16.27 o 
  -6  18   8      944.07      978.13     44.94 o 
  -5  18   8        5.74       -4.58     15.18 o 
  -4  18   8        7.63       22.89     19.76 o 
  -3  18   8       94.30       51.33     22.65 o 
  -2  18   8      479.73      460.25     45.78 o 
  -1  18   8        0.18       15.18     17.59 o 
   0  18   8      289.59      317.11     39.76 o 
   1  18   8        3.59      -13.49     13.98 o 
   2  18   8       37.98       54.94     24.34 o 
   3  18   8      289.15      292.78     39.28 o 
   4  18   8      191.36      121.45     29.88 o 
   5  18   8       18.17       20.88     17.47 o 
   6  18   8      139.60      143.49     28.80 o 
   7  18   8        7.25       -2.39     12.61 o 
   8  18   8      158.82      193.92     20.42 o 
   9  18   8       12.98       25.85     13.26 o 
  -9  19   8        2.91       18.33     14.82 o 
  -8  19   8       84.73       79.46     19.59 o 
  -7  19   8      198.37      190.16     25.08 o 
  -6  19   8       72.55       48.19     23.37 o 
  -5  19   8        2.36       16.39     19.76 o 
  -4  19   8        4.26      -16.14     17.11 o 
  -3  19   8       10.42       -9.40     18.55 o 
  -2  19   8      339.69      347.96     42.41 o 
  -1  19   8      342.09      349.64     42.89 o 
   0  19   8      365.90      357.60     43.37 o 
   1  19   8      148.90      222.41     37.11 o 
   2  19   8        7.21      -15.90     17.11 o 
   3  19   8        3.10      -11.57     16.63 o 
   4  19   8      401.80      479.28     48.43 o 
   5  19   8       93.50       85.78     27.95 o 
   6  19   8      575.64      629.82     51.33 o 
   7  19   8        2.27       13.37     12.24 o 
  -6  20   8       45.03       53.01     26.51 o 
  -5  20   8      117.57       90.84     27.23 o 
  -4  20   8      127.42      220.00     38.31 o 
  -3  20   8      370.70      312.29     42.65 o 
  -2  20   8        0.83        3.86     17.83 o 
  -1  20   8        1.48       -8.92     20.24 o 
   0  20   8      503.18      657.12     57.35 o 
   1  20   8       65.00       45.06     24.82 o 
   2  20   8      234.54      313.98     43.37 o 
   3  20   8      250.16      360.97     45.78 o 
 -22   1   9       41.67       43.81     11.48 o 
 -21   1   9      490.53      492.27     17.67 o 
 -20   1   9       25.22       28.91      7.49 o 
 -19   1   9      727.34      769.52     17.74 o 
 -18   1   9        0.96       -5.90      4.43 o 
 -17   1   9      109.98      113.44      7.39 o 
 -16   1   9        4.53        5.03      4.33 o 
 -15   1   9     1485.68     1573.92     21.56 o 
 -14   1   9        0.03        4.53      3.70 o 
 -13   1   9     3497.40     3351.29     39.03 o 
 -12   1   9      540.04      582.06     12.05 o 
 -11   1   9      225.98      244.99      5.93 o 
 -10   1   9     4448.56     4324.98     35.94 o 
  -9   1   9     2405.51     2237.78     20.21 o 
  -8   1   9       62.75       85.45      3.64 o 
  -7   1   9       90.86      109.38      3.93 o 
  -6   1   9      635.44      541.23      8.15 o 
  -5   1   9     1967.57     1725.03     16.93 o 
  -4   1   9     6780.60     6968.29     48.74 o 
  -3   1   9     2433.50     2536.68     20.70 o 
  -2   1   9       38.56       45.43      2.57 o 
  -1   1   9      133.32       91.83      3.17 o 
   0   1   9     7113.88     7656.64     52.29 o 
   1   1   9      639.23      614.86      8.44 o 
   2   1   9     3557.29     3571.82     27.55 o 
   3   1   9     1037.66     1153.29     13.63 o 
   4   1   9      239.34      306.33      7.17 o 
   5   1   9      736.41      706.68     12.59 o 
   6   1   9      358.59      323.33      8.90 o 
   7   1   9     1156.79     1037.09     21.80 o 
   8   1   9      981.07      951.54     21.44 o 
   9   1   9       39.06       18.59      5.44 o 
  10   1   9      163.29      187.66     12.38 o 
  11   1   9     2778.07     2725.16     48.82 o 
  12   1   9     1865.50     1893.10     39.96 o 
  13   1   9      178.29      149.87     13.53 o 
  14   1   9       16.94        7.17      8.00 o 
  15   1   9       57.91       35.36      9.81 o 
  16   1   9      483.56      488.84     23.20 o 
  17   1   9      513.24      528.70     24.69 o 
  18   1   9      187.23      204.79     18.25 o 
  19   1   9       23.48       24.36     13.39 o 
  20   1   9       56.21       42.99     14.66 o 
 -22   2   9       35.15       29.57      8.28 o 
 -21   2   9      661.09      702.80     20.98 o 
 -20   2   9        5.12        3.64      5.99 o 
 -19   2   9       19.56       20.98      6.17 o 
 -18   2   9      773.13      884.03     20.48 o 
 -17   2   9        0.27       -1.74      4.47 o 
 -16   2   9       17.02       24.55      5.14 o 
 -15   2   9        1.51        7.76      4.14 o 
 -14   2   9       39.05       29.85      4.56 o 
 -13   2   9     1966.91     1971.39     24.09 o 
 -12   2   9     1476.53     1410.48     15.75 o 
 -11   2   9       30.78       19.54      2.91 o 
 -10   2   9      710.48      705.50     11.98 o 
  -9   2   9      911.11      789.68     10.60 o 
  -8   2   9       50.73       87.61      3.80 o 
  -7   2   9     1083.06     1025.35     12.20 o 
  -6   2   9     6694.51     6947.07     53.14 o 
  -5   2   9      331.98      296.33      6.78 o 
  -4   2   9        1.04        5.85      1.62 o 
  -3   2   9      680.79      767.64     10.95 o 
  -2   2   9      605.30      708.90     10.14 o 
  -1   2   9     5981.77     5894.64     45.96 o 
   0   2   9    23663.96    25876.96    170.23 o 
   1   2   9     9729.06    10119.75     79.00 o 
   2   2   9        6.94       19.91      2.51 o 
   3   2   9      124.03      107.91      4.96 o 
   4   2   9     1240.50     1248.94     17.52 o 
   5   2   9     2482.90     2543.35     30.93 o 
   6   2   9      105.41      129.06      7.34 o 
   7   2   9     2362.41     2408.51     37.38 o 
   8   2   9      725.55      776.22     19.31 o 
   9   2   9        0.00        9.25      4.93 o 
  10   2   9       23.49       15.17      6.56 o 
  11   2   9      251.54      274.31     15.06 o 
  12   2   9     1408.93     1383.96     33.19 o 
  13   2   9     3054.43     3049.33     55.44 o 
  14   2   9      300.29      307.46     19.41 o 
  15   2   9       31.42       28.80      9.81 o 
  16   2   9       42.06       32.50     10.08 o 
  17   2   9       12.90       11.17      8.94 o 
  18   2   9       11.29       16.62     12.27 o 
  19   2   9       70.62       71.36     15.95 o 
  20   2   9      112.62      115.69     22.94 o 
 -22   3   9      163.71      176.61     15.58 o 
 -21   3   9      158.72      164.43     10.70 o 
 -20   3   9       24.54       34.75      7.15 o 
 -19   3   9      435.25      457.27     14.83 o 
 -18   3   9      100.98      129.14      9.07 o 
 -17   3   9     1385.88     1459.20     25.20 o 
 -16   3   9       16.54       24.95      5.12 o 
 -15   3   9      228.89      206.72      8.83 o 
 -14   3   9      402.55      399.39     11.22 o 
 -13   3   9      179.14      171.64      8.14 o 
 -12   3   9      444.78      477.76      8.33 o 
 -11   3   9     2436.27     2471.78     23.73 o 
 -10   3   9       12.86       12.93      2.68 o 
  -9   3   9      532.61      524.30      8.63 o 
  -8   3   9     1938.44     2048.68     20.10 o 
  -7   3   9     1296.80     1384.79     15.12 o 
  -6   3   9     2464.93     2296.79     21.51 o 
  -5   3   9      129.90      103.71      2.98 o 
  -4   3   9     3754.58     3949.22     34.29 o 
  -3   3   9     2668.59     2775.30     25.64 o 
  -2   3   9     7624.85     8458.50    132.59 o 
  -1   3   9      151.64      205.86      6.91 o 
   0   3   9     5255.01     6237.73     45.33 o 
   1   3   9     4652.84     5022.14     40.89 o 
   2   3   9     8763.14     9988.40     99.99 o 
   3   3   9      909.34      904.76     13.00 o 
   4   3   9     6038.95     6236.33     59.63 o 
   5   3   9       42.07       39.29      4.22 o 
   6   3   9     5182.26     5512.17     58.06 o 
   7   3   9        3.97        4.17      4.87 o 
   8   3   9      234.64      216.89     12.78 o 
   9   3   9     2231.59     2188.92     35.41 o 
  10   3   9       49.50       43.30      8.12 o 
  11   3   9      557.37      542.04     21.25 o 
  12   3   9      994.71      942.74     27.02 o 
  13   3   9      190.46      175.41     13.89 o 
  14   3   9      329.92      319.69     23.27 o 
  15   3   9      292.04      283.18     18.04 o 
  16   3   9       82.93       73.81     14.26 o 
  17   3   9        6.12        7.21     10.49 o 
  18   3   9      185.00      162.68     19.59 o 
  19   3   9      164.77      133.10     19.25 o 
 -22   4   9       10.54        8.39      9.16 o 
 -21   4   9      159.60      172.37     12.98 o 
 -20   4   9       93.69       95.51     10.52 o 
 -19   4   9      171.68      171.74     14.25 o 
 -18   4   9      280.41      289.63     12.41 o 
 -17   4   9        7.47        1.74      5.18 o 
 -16   4   9       52.92       41.42      6.32 o 
 -15   4   9       20.05       21.82      6.36 o 
 -14   4   9      498.01      545.98     11.35 o 
 -13   4   9      287.53      238.67      7.73 o 
 -12   4   9     4705.77     4692.70     40.53 o 
 -11   4   9       13.92       10.47      3.01 o 
 -10   4   9      480.12      487.83      8.69 o 
  -9   4   9       67.24       55.10      3.60 o 
  -8   4   9     2643.57     2895.30     26.41 o 
  -7   4   9       23.91       11.79      2.50 o 
  -6   4   9     1272.03     1216.71     14.57 o 
  -5   4   9       68.53       97.90      3.45 o 
  -4   4   9     6244.19     6784.47     52.39 o 
  -3   4   9        5.25       10.34      2.64 o 
  -2   4   9     4176.40     4244.13     38.98 o 
  -1   4   9      342.62      451.01      9.16 o 
   0   4   9      227.36      125.92      5.27 o 
   1   4   9       66.07       88.25      3.84 o 
   2   4   9     1543.79     1581.05     17.92 o 
   3   4   9      174.36      173.40      6.67 o 
   4   4   9     1942.98     2112.60     23.84 o 
   5   4   9     4502.87     4587.03     49.70 o 
   6   4   9     1089.23     1057.79     17.86 o 
   7   4   9      817.47      784.62     22.36 o 
   8   4   9      324.52      318.43     14.42 o 
   9   4   9     1150.95     1088.06     23.53 o 
  10   4   9       46.64       59.47     11.34 o 
  11   4   9      269.12      268.43     15.21 o 
  12   4   9      101.63       87.84     12.03 o 
  13   4   9      398.63      389.15     27.38 o 
  14   4   9        8.93       17.26      8.40 o 
  15   4   9      346.30      436.77     25.64 o 
  16   4   9      127.40      111.50     16.39 o 
  17   4   9      109.94      122.54     17.37 o 
  18   4   9        0.06        7.40     11.98 o 
  19   4   9      197.56      193.08     22.16 o 
 -22   5   9      733.05      727.05     25.12 o 
 -21   5   9        6.91        1.46      8.10 o 
 -20   5   9      185.51      207.38     15.03 o 
 -19   5   9        7.69       16.69      7.69 o 
 -18   5   9      132.22      129.14     14.01 o 
 -17   5   9      167.79      176.29     10.84 o 
 -16   5   9        2.10        2.39      4.86 o 
 -15   5   9        3.01       -1.58      3.62 o 
 -14   5   9      490.69      540.07     11.09 o 
 -13   5   9      376.87      340.90      8.36 o 
 -12   5   9      911.71      868.44     12.95 o 
 -11   5   9      189.41      166.82      5.94 o 
 -10   5   9      709.34      628.16     10.96 o 
  -9   5   9     1971.98     1801.02     20.44 o 
  -8   5   9     1668.02     1516.79     17.51 o 
  -7   5   9       75.45       78.51      4.17 o 
  -6   5   9     1368.81     1265.26     15.30 o 
  -5   5   9     1232.83     1121.21     13.71 o 
  -4   5   9      690.75      797.09     11.98 o 
  -3   5   9      200.41      294.06      7.34 o 
  -2   5   9        1.42       -1.76      2.24 o 
  -1   5   9       45.39       37.58      3.92 o 
   0   5   9      410.73      372.09      8.77 o 
   1   5   9     1355.51     1380.01     18.86 o 
   2   5   9        5.98        5.42      2.42 o 
   3   5   9      316.21      274.12      9.60 o 
   4   5   9       52.89       29.34      3.22 o 
   5   5   9     3124.40     3181.13     48.90 o 
   6   5   9      555.14      585.52     16.97 o 
   7   5   9       57.82       35.36      6.00 o 
   8   5   9      418.36      398.60     14.48 o 
   9   5   9       93.95       80.83      9.23 o 
  10   5   9        3.69        3.10      4.71 o 
  11   5   9      378.18      320.28     14.30 o 
  12   5   9       21.50       12.78      8.19 o 
  13   5   9        1.07       -3.95      8.83 o 
  14   5   9      144.85      131.44     17.01 o 
  15   5   9        6.95       -2.77     10.99 o 
  16   5   9       74.45      105.04     16.59 o 
  17   5   9       96.27       76.44     19.01 o 
  18   5   9       45.22       74.22     23.11 o 
  19   5   9        0.14       13.25     13.25 o 
 -21   6   9        0.49        2.01      8.92 o 
 -20   6   9      185.14      190.22     13.55 o 
 -19   6   9        0.37        6.38      7.39 o 
 -18   6   9      192.04      176.00     12.37 o 
 -17   6   9       11.71        8.66      6.59 o 
 -16   6   9       52.20       50.28      7.23 o 
 -15   6   9      445.02      443.89     14.31 o 
 -14   6   9      830.15      843.55     18.60 o 
 -13   6   9      621.34      629.53     13.46 o 
 -12   6   9        4.76        2.88      3.25 o 
 -11   6   9       46.54       49.80      5.22 o 
 -10   6   9     2342.38     2490.39     26.56 o 
  -9   6   9     1792.39     1664.18     20.86 o 
  -8   6   9     1217.11     1265.85     18.26 o 
  -7   6   9     3905.39     3789.96     36.80 o 
  -6   6   9     3600.45     3534.72     39.40 o 
  -5   6   9       56.54       42.53      3.39 o 
  -4   6   9     3361.56     3028.43     30.19 o 
  -3   6   9       81.34      110.42      5.33 o 
  -2   6   9     2232.75     1953.57     23.85 o 
  -1   6   9     2202.68     2240.30     28.36 o 
   0   6   9        4.52        9.65      4.15 o 
   1   6   9      244.74      299.95      8.34 o 
   2   6   9     5816.56     6462.32     67.64 o 
   3   6   9     1307.54     1375.80     21.72 o 
   4   6   9     1228.67     1106.27     18.36 o 
   5   6   9     2580.99     2422.19     40.43 o 
   6   6   9       76.62       54.27      6.50 o 
   7   6   9        2.04       -7.05      3.86 o 
   8   6   9      171.22      169.20     11.27 o 
   9   6   9     1350.36     1285.79     29.63 o 
  10   6   9      241.32      264.77     13.12 o 
  11   6   9     1026.77      951.12     23.74 o 
  12   6   9        0.47        9.88      6.99 o 
  13   6   9       21.32       15.07     10.09 o 
  14   6   9       38.18       32.97     11.13 o 
  15   6   9     1088.74     1101.27     59.16 o 
  16   6   9       75.21       41.11     13.12 o 
  17   6   9      385.04      421.92     52.09 o 
  18   6   9        0.47       -6.09     11.27 o 
  19   6   9       13.67       15.94     13.40 o 
 -21   7   9      400.76      480.10     30.56 o 
 -20   7   9        9.69       12.43      9.00 o 
 -19   7   9      154.28      150.09     17.15 o 
 -18   7   9       20.98       22.44     11.88 o 
 -17   7   9      401.16      411.07     16.34 o 
 -16   7   9      186.45      180.88     11.60 o 
 -15   7   9      158.16      161.34     14.82 o 
 -14   7   9      147.38      131.67      9.85 o 
 -13   7   9       29.17        8.60      5.64 o 
 -12   7   9       33.06       28.56      4.89 o 
 -11   7   9     3558.90     3526.56     40.05 o 
 -10   7   9      405.43      455.80     10.60 o 
  -9   7   9       34.81       47.46      4.89 o 
  -8   7   9      475.13      434.86     11.51 o 
  -7   7   9       27.58       28.30      4.51 o 
  -6   7   9       51.09       75.54      5.65 o 
  -5   7   9      115.74      137.01     10.48 o 
  -4   7   9       13.89       11.40      2.87 o 
  -3   7   9       41.48       22.50      4.26 o 
  -2   7   9      134.77      202.44      6.45 o 
  -1   7   9      425.02      398.65      9.50 o 
   0   7   9       80.99       65.11      4.72 o 
   1   7   9       30.45       44.41      4.39 o 
   2   7   9     1426.16     1284.13     20.11 o 
   3   7   9     2990.27     2868.25     40.93 o 
   4   7   9      386.86      360.73     12.43 o 
   5   7   9      267.40      274.18     13.44 o 
   6   7   9      416.07      394.30     13.87 o 
   7   7   9      908.94      828.02     22.20 o 
   8   7   9      742.03      731.96     21.67 o 
   9   7   9     1274.76     1252.65     29.70 o 
  10   7   9        0.12       -4.07      5.34 o 
  11   7   9        0.74      -10.18      6.30 o 
  12   7   9        1.63       -5.57      6.78 o 
  13   7   9      314.49      276.53     22.40 o 
  14   7   9       54.73       65.53     11.75 o 
  15   7   9      407.78      479.70     27.74 o 
  16   7   9        2.05        9.31     11.21 o 
  17   7   9       58.22       43.87     14.26 o 
  18   7   9        5.54       -4.39     11.17 o 
 -20   8   9        0.28       -3.28     10.64 o 
 -19   8   9        0.52       -9.36      7.31 o 
 -18   8   9       14.70       12.89      7.43 o 
 -17   8   9        5.02       -1.02      6.74 o 
 -16   8   9      166.66      207.11     14.69 o 
 -15   8   9       21.65        8.58      6.16 o 
 -14   8   9      197.65      212.77     12.00 o 
 -13   8   9      154.53      161.21     10.59 o 
 -12   8   9       25.28       30.75      6.48 o 
 -11   8   9      317.86      290.81     13.70 o 
 -10   8   9     2654.11     2646.06     38.28 o 
  -9   8   9       47.15       58.38      6.00 o 
  -8   8   9       49.45       70.77      6.38 o 
  -7   8   9        0.89        5.75      4.04 o 
  -6   8   9      865.34      823.08     18.63 o 
  -5   8   9       40.31       69.43      5.69 o 
  -4   8   9      263.27      233.02      9.27 o 
  -3   8   9     1547.25     1462.79     21.07 o 
  -2   8   9     6393.65     6305.27     58.14 o 
  -1   8   9     3815.71     3762.27     35.47 o 
   0   8   9       10.42        3.64      3.29 o 
   1   8   9        0.29        3.88      3.48 o 
   2   8   9      180.15      177.55      8.44 o 
   3   8   9     1522.92     1580.90     31.06 o 
   4   8   9      212.29      196.92     10.28 o 
   5   8   9     1885.55     1864.42     34.08 o 
   6   8   9       53.29       57.05      7.75 o 
   7   8   9      612.68      589.40     29.42 o 
   8   8   9     2819.77     2853.81     49.14 o 
   9   8   9        3.48        8.99      8.14 o 
  10   8   9       20.53        8.73      7.11 o 
  11   8   9      287.49      330.89     17.99 o 
  12   8   9     1216.93     1208.12     33.07 o 
  13   8   9       79.73       70.06     11.63 o 
  14   8   9      134.46      135.93     14.96 o 
  15   8   9      166.84      150.84     18.27 o 
  16   8   9      658.96      675.63     49.52 o 
  17   8   9       24.75       31.10     13.99 o 
  18   8   9       45.15       19.74     14.02 o 
 -20   9   9       87.10      103.64     14.24 o 
 -19   9   9      282.27      307.43     16.56 o 
 -18   9   9        1.31        5.09      7.21 o 
 -17   9   9     2262.44     2404.87     41.83 o 
 -16   9   9      130.02      135.35     11.60 o 
 -15   9   9       60.77       37.12      7.86 o 
 -14   9   9        3.21       -3.58      5.72 o 
 -13   9   9        1.58       -4.52      5.18 o 
 -12   9   9       59.68       60.93      7.82 o 
 -11   9   9      463.61      467.79     22.67 o 
 -10   9   9      156.96      181.28     11.10 o 
  -9   9   9      354.88      375.41     13.34 o 
  -8   9   9       72.74       73.66      6.51 o 
  -7   9   9     1282.08     1263.23     21.41 o 
  -6   9   9      113.45      124.97      8.09 o 
  -5   9   9     3514.26     3318.45     42.98 o 
  -4   9   9       19.31       29.99      5.17 o 
  -3   9   9     1102.91     1086.71     24.60 o 
  -2   9   9     6839.22     6734.66     71.83 o 
  -1   9   9      119.78      118.96      6.30 o 
   0   9   9        8.01       12.92      5.32 o 
   1   9   9      121.00      132.79      7.12 o 
   2   9   9      626.50      749.91     16.87 o 
   3   9   9    11361.47    10938.71    134.27 o 
   4   9   9     3484.78     3299.71     51.32 o 
   5   9   9       12.20       21.87      6.60 o 
   6   9   9       91.76       76.97      8.82 o 
   7   9   9      173.11      179.87     12.06 o 
   8   9   9     2216.07     2118.37     49.17 o 
   9   9   9      382.83      431.25     35.71 o 
  10   9   9      549.87      536.29     25.85 o 
  11   9   9      159.64      164.75     24.38 o 
  12   9   9      602.32      584.01     23.80 o 
  13   9   9       79.37       92.37     20.87 o 
  14   9   9      218.61      201.34     17.07 o 
  15   9   9      624.97      637.76     27.39 o 
  16   9   9        0.73       -2.04     12.24 o 
  17   9   9        0.09        1.24     11.76 o 
 -19  10   9      451.65      431.68     19.24 o 
 -18  10   9      278.94      237.65     15.00 o 
 -17  10   9        1.74       -6.70      6.87 o 
 -16  10   9       43.29       40.10      8.73 o 
 -15  10   9      580.68      604.32     19.59 o 
 -14  10   9      923.22      963.43     24.11 o 
 -13  10   9       83.77       91.54      9.54 o 
 -12  10   9       57.59       58.23      8.61 o 
 -11  10   9        0.52        2.21      5.35 o 
 -10  10   9      173.81      152.73     10.93 o 
  -9  10   9     2347.88     2278.32     38.78 o 
  -8  10   9      189.05      171.62     10.84 o 
  -7  10   9        2.35        1.07      4.57 o 
  -6  10   9        1.21        1.65      4.59 o 
  -5  10   9     3495.96     3471.90     49.20 o 
  -4  10   9       42.78       44.77      7.39 o 
  -3  10   9     1060.33     1016.27     20.06 o 
  -2  10   9     1193.91     1093.67     23.41 o 
  -1  10   9      977.12      871.63     14.84 o 
   0  10   9      896.40      800.44     16.20 o 
   1  10   9     6672.23     6752.78     77.89 o 
   2  10   9     2929.40     2959.25     47.11 o 
   3  10   9       19.39       26.08      7.00 o 
   4  10   9     6241.11     5906.71     81.24 o 
   5  10   9        0.12       -3.09      5.45 o 
   6  10   9     2086.05     1951.07     45.44 o 
   7  10   9      383.18      381.71     26.30 o 
   8  10   9      251.86      246.53     29.30 o 
   9  10   9     1278.92     1260.38     37.81 o 
  10  10   9      327.10      287.97     17.70 o 
  11  10   9      380.50      427.04     21.04 o 
  12  10   9      234.52      224.76     17.18 o 
  13  10   9      328.73      284.04     19.40 o 
  14  10   9       35.86       30.31     11.22 o 
  15  10   9      397.42      432.27     23.95 o 
  16  10   9      169.54      157.77     17.68 o 
  17  10   9       54.48       55.98     15.80 o 
 -19  11   9      263.29      278.13     20.25 o 
 -18  11   9       26.22       20.02      8.62 o 
 -17  11   9       73.41       68.82     12.46 o 
 -16  11   9      218.78      232.27     14.53 o 
 -15  11   9     1849.15     1833.88     35.89 o 
 -14  11   9      254.40      261.12     14.30 o 
 -13  11   9      575.95      562.09     18.53 o 
 -12  11   9      136.33      124.03     14.84 o 
 -11  11   9       43.82       47.70      8.38 o 
 -10  11   9       12.69       13.47      7.88 o 
  -9  11   9      117.66      130.95     10.78 o 
  -8  11   9      218.25      194.50     11.80 o 
  -7  11   9      881.18      821.60     29.38 o 
  -6  11   9      173.96      148.75      9.34 o 
  -5  11   9      503.53      478.69     14.44 o 
  -4  11   9      105.23       66.60      7.03 o 
  -3  11   9      533.03      552.09     14.94 o 
  -2  11   9      460.34      410.80     12.84 o 
  -1  11   9      443.33      469.67     16.31 o 
   0  11   9       28.96       30.74      6.72 o 
   1  11   9      105.04      100.63      9.84 o 
   2  11   9      396.11      350.16     17.02 o 
   3  11   9      955.67      865.24     20.08 o 
   4  11   9      636.98      604.20     21.88 o 
   5  11   9     1066.46     1093.05     32.23 o 
   6  11   9      155.99      151.95     14.64 o 
   7  11   9      757.19      740.31     30.49 o 
   8  11   9       59.02       28.95     11.92 o 
   9  11   9      299.56      244.47     18.87 o 
  10  11   9      357.85      377.06     27.93 o 
  11  11   9       75.20       77.10     14.92 o 
  12  11   9      737.14      724.61     42.61 o 
  13  11   9      377.76      406.41     24.07 o 
  14  11   9      148.59      110.21     14.58 o 
  15  11   9       17.51        2.96      9.92 o 
  16  11   9       18.68       10.44     10.49 o 
 -18  12   9        4.29        4.27      8.30 o 
 -17  12   9        4.24        3.95      8.18 o 
 -16  12   9        2.69        3.80      7.80 o 
 -15  12   9        7.26        2.71      7.22 o 
 -14  12   9      171.69      189.99     17.03 o 
 -13  12   9       58.45       55.32      8.89 o 
 -12  12   9       76.72       65.24      9.80 o 
 -11  12   9      306.42      310.31     15.66 o 
 -10  12   9       17.40       21.23      7.23 o 
  -9  12   9      304.10      329.34     15.29 o 
  -8  12   9      902.18      918.72     28.45 o 
  -7  12   9      214.99      201.90     12.97 o 
  -6  12   9      296.84      266.99     22.46 o 
  -5  12   9      169.83      179.79     10.88 o 
  -4  12   9     2065.18     2075.25     32.80 o 
  -3  12   9      462.38      475.70     18.68 o 
  -2  12   9     2222.10     2281.52     36.62 o 
  -1  12   9       66.58       59.45     11.74 o 
   0  12   9       24.12       13.04      9.25 o 
   1  12   9       68.94       73.00      9.58 o 
   2  12   9      461.83      514.01     17.30 o 
   3  12   9      322.89      302.78     29.39 o 
   4  12   9       46.23       19.22      7.21 o 
   5  12   9      212.49      198.64     16.45 o 
   6  12   9        7.43        8.81      8.06 o 
   7  12   9      405.66      470.05     23.55 o 
   8  12   9      375.41      335.10     21.13 o 
   9  12   9      177.85      147.25     22.94 o 
  10  12   9      160.06      151.09     14.94 o 
  11  12   9      254.34      281.51     27.37 o 
  12  12   9      133.06      152.50     15.93 o 
  13  12   9        8.09       11.19      9.90 o 
  14  12   9       35.51       25.43     11.54 o 
  15  12   9      332.04      383.84     27.58 o 
 -17  13   9      218.10      231.99     18.92 o 
 -16  13   9      283.15      276.99     16.87 o 
 -15  13   9      130.23      154.08     13.13 o 
 -14  13   9      392.20      463.07     33.90 o 
 -13  13   9      256.65      240.66     15.44 o 
 -12  13   9       29.10        4.05      7.51 o 
 -11  13   9       25.28       31.43      8.42 o 
 -10  13   9      643.33      691.90     21.87 o 
  -9  13   9     1066.16     1090.24     28.40 o 
  -8  13   9        9.40       -8.20      5.81 o 
  -7  13   9        0.33       -5.00      5.82 o 
  -6  13   9       26.14       24.93      7.01 o 
  -5  13   9        1.18        5.87      5.81 o 
  -4  13   9     1534.64     1551.58     28.04 o 
  -3  13   9      167.28      156.26     19.06 o 
  -2  13   9      313.37      317.79     66.87 o 
  -1  13   9      158.87      124.86     15.61 o 
   0  13   9      214.07      247.70     19.14 o 
   1  13   9      802.28      793.17     36.27 o 
   2  13   9       34.14       10.15      9.16 o 
   3  13   9      722.47      702.76     25.39 o 
   4  13   9      399.22      382.99     20.24 o 
   5  13   9      158.32      142.35     14.31 o 
   6  13   9        0.08       -5.30      6.42 o 
   7  13   9      129.12      139.19     14.85 o 
   8  13   9        0.24       -7.20      8.20 o 
   9  13   9       66.56       63.60     20.95 o 
  10  13   9      895.88      926.22     36.45 o 
  11  13   9      190.32      186.88     22.22 o 
  12  13   9       54.35       55.18     12.66 o 
  13  13   9       63.85       77.77     13.83 o 
  14  13   9        0.14       -5.20      9.44 o 
  15  13   9       62.43       51.07     13.34 o 
 -16  14   9      270.89      321.51     33.54 o 
 -15  14   9      711.96      773.24     26.69 o 
 -14  14   9      120.07      146.79     14.12 o 
 -13  14   9        7.30        8.21      8.53 o 
 -12  14   9     1046.03     1118.60     30.03 o 
 -11  14   9       13.02       23.48      8.62 o 
 -10  14   9      519.65      544.33     20.31 o 
  -9  14   9       13.00       14.49      7.69 o 
  -8  14   9        0.67        2.70      6.51 o 
  -7  14   9     1200.67     1326.14     29.94 o 
  -6  14   9      614.49      659.14     22.45 o 
  -5  14   9       31.33       25.95      7.87 o 
  -4  14   9     1905.08     1939.59     45.72 o 
  -3  14   9       58.62       65.83     13.89 o 
  -2  14   9       65.57       93.26     14.85 o 
  -1  14   9      270.47      279.82     39.64 o 
   0  14   9     1019.27     1001.70     56.63 o 
   1  14   9       52.91       24.10     16.87 o 
   2  14   9      225.55      247.13     20.69 o 
   3  14   9       68.12       49.84     12.84 o 
   4  14   9      187.88      207.09     23.32 o 
   5  14   9      241.62      237.01     26.61 o 
   6  14   9      556.50      604.45     26.04 o 
   7  14   9      786.08      828.25     46.28 o 
   8  14   9        5.20        5.95     11.04 o 
   9  14   9      108.23      109.04     13.27 o 
  10  14   9      216.94      237.48     16.40 o 
  11  14   9        9.63       12.95      8.89 o 
  12  14   9       30.07       22.11      9.75 o 
  13  14   9      246.30      254.26     17.92 o 
  14  14   9       48.68       49.08     11.62 o 
 -15  15   9      362.25      356.59     25.79 o 
 -14  15   9      142.47      131.71     13.88 o 
 -13  15   9       14.54       14.73      9.47 o 
 -12  15   9      641.55      679.84     24.17 o 
 -11  15   9      141.59      167.21     24.24 o 
 -10  15   9       42.14       68.37     10.80 o 
  -9  15   9        0.08       -5.11      7.28 o 
  -8  15   9       10.72       26.46      8.18 o 
  -7  15   9        0.74        1.27      6.82 o 
  -6  15   9      319.27      402.25     22.08 o 
  -5  15   9       79.12       60.50     11.95 o 
  -4  15   9        0.24       -8.27      7.71 o 
  -3  15   9        8.23        7.30     10.38 o 
  -2  15   9      205.71      268.60     35.78 o 
  -1  15   9        0.10       -2.65     14.94 o 
   0  15   9      166.90      108.44     25.30 o 
   1  15   9      191.39      164.58     28.92 o 
   2  15   9       47.16       28.68     16.63 o 
   3  15   9       35.08       32.86     12.17 o 
   4  15   9      327.99      268.01     22.67 o 
   5  15   9       63.73       68.57     15.69 o 
   6  15   9      627.23      673.86     28.21 o 
   7  15   9      297.29      298.92     30.02 o 
   8  15   9       12.44       -9.02     13.72 o 
   9  15   9       90.11       57.79     20.55 o 
  10  15   9      696.10      735.87     29.95 o 
  11  15   9       47.39       38.72     18.47 o 
  12  15   9      358.19      401.48     27.93 o 
  13  15   9       27.92       36.44     12.55 o 
 -14  16   9       70.42       62.28     12.06 o 
 -13  16   9       11.56        6.45      9.03 o 
 -12  16   9       49.27       47.18     10.88 o 
 -11  16   9        0.99       -4.52      8.18 o 
 -10  16   9       16.10       10.10      8.34 o 
  -9  16   9      235.86      176.98     14.18 o 
  -8  16   9      329.24      355.72     19.19 o 
  -7  16   9       89.21       90.79     14.32 o 
  -6  16   9      764.14      746.58     34.40 o 
  -5  16   9      686.67      742.96     32.84 o 
  -4  16   9       34.82       52.74     19.52 o 
  -3  16   9      290.91      254.22     34.46 o 
  -2  16   9      357.47      427.48     42.17 o 
  -1  16   9      151.50      179.76     29.88 o 
   0  16   9     1693.67     1762.68     82.17 o 
   1  16   9      344.90      269.88     35.66 o 
   2  16   9       65.82       47.95     22.17 o 
   3  16   9      213.43      234.22     33.98 o 
   4  16   9        5.84       15.43     11.83 o 
   5  16   9      101.45      107.75     28.55 o 
   6  16   9     1211.73     1294.27     48.33 o 
   7  16   9      187.82      182.86     18.52 o 
   8  16   9      308.62      398.20     24.65 o 
   9  16   9        1.28        2.79      9.38 o 
  10  16   9        3.38       -2.16      9.58 o 
  11  16   9        0.01        9.04     10.28 o 
 -12  17   9      394.64      434.55     21.67 o 
 -11  17   9       33.75       36.90     10.52 o 
 -10  17   9        0.40        6.47     11.71 o 
  -9  17   9      495.95      465.86     37.39 o 
  -8  17   9       62.46       82.68     14.69 o 
  -7  17   9       26.33       30.91     16.34 o 
  -6  17   9        6.94       26.97     10.93 o 
  -5  17   9      333.69      288.44     24.81 o 
  -4  17   9      104.75       74.22     24.82 o 
  -3  17   9       44.55      -10.36     15.90 o 
  -2  17   9      160.09      149.64     30.36 o 
  -1  17   9       10.32        6.75     17.83 o 
   0  17   9       45.38        0.00     15.42 o 
   1  17   9      137.49       90.36     26.51 o 
   2  17   9      665.85      606.52     50.36 o 
   3  17   9      329.67      369.89     42.17 o 
   4  17   9       49.82       76.15     25.06 o 
   5  17   9      344.11      332.95     26.86 o 
   6  17   9      318.94      338.84     27.27 o 
   7  17   9      324.68      331.75     76.39 o 
   8  17   9      921.43     1009.21     45.40 o 
   9  17   9       10.03       -4.64      9.98 o 
  10  17   9       30.62       -0.30     16.59 o 
 -11  18   9      121.66      123.39     18.04 o 
 -10  18   9        0.13       -4.98     10.75 o 
  -9  18   9      159.22      145.55     24.76 o 
  -8  18   9      170.63      158.21     18.44 o 
  -7  18   9      915.50      946.23     35.67 o 
  -6  18   9       10.81       24.10     19.04 o 
  -5  18   9      123.93      114.46     28.92 o 
  -4  18   9      223.07      308.20     39.76 o 
  -3  18   9        5.50       -2.65     17.83 o 
  -2  18   9       50.62       23.86     21.45 o 
  -1  18   9     1566.06     1498.58     80.00 o 
   0  18   9      120.08       77.83     26.51 o 
   1  18   9       90.98       92.29     27.23 o 
   2  18   9      530.02      562.66     50.60 o 
   3  18   9      176.02      159.28     33.25 o 
   4  18   9      908.42     1007.24     66.75 o 
   5  18   9      346.62      345.07     43.13 o 
   6  18   9       33.81       35.69     22.41 o 
   7  18   9       41.68       11.27     13.58 o 
   8  18   9        0.59       -9.76     11.50 o 
  -8  19   9       90.33       70.95     31.08 o 
  -7  19   9        4.66       28.68     22.41 o 
  -6  19   9       52.24       46.99     22.65 o 
  -5  19   9      305.54      299.52     41.93 o 
  -4  19   9       11.33        1.69     17.35 o 
  -3  19   9        1.47       -4.58     17.83 o 
  -2  19   9       22.98       -1.20     17.59 o 
  -1  19   9        3.35       43.62     23.86 o 
   0  19   9      315.96      303.86     41.45 o 
   1  19   9      183.24      225.06     37.59 o 
   2  19   9        0.21      -12.77     16.87 o 
   3  19   9        1.55        6.51     18.31 o 
   4  19   9       13.05        8.43     19.76 o 
   5  19   9       18.04       41.21     24.58 o 
   6  19   9       41.35       51.81     26.02 o 
  -4  20   9       50.39       25.78     21.45 o 
  -3  20   9      347.07      356.63     44.34 o 
  -2  20   9        2.39        3.13     21.21 o 
  -1  20   9      902.15     1043.15     68.92 o 
   0  20   9        0.82       15.66     22.89 o 
   1  20   9      216.01      255.91     40.72 o 
   2  20   9       63.53       87.23     29.64 o 
 -22   0  10        8.86       14.96     15.66 o 
 -21   0  10       53.83       63.29     17.95 o 
 -20   0  10        6.33       -2.13      8.95 o 
 -19   0  10     1129.14     1154.19     34.50 o 
 -18   0  10       34.57       36.12      9.67 o 
 -17   0  10      915.17     1001.29     26.20 o 
 -16   0  10       55.13       79.18      9.21 o 
 -15   0  10      118.53      104.80     11.23 o 
 -14   0  10      821.29      783.70     21.43 o 
 -13   0  10     1718.54     1713.68     28.04 o 
 -12   0  10      490.07      459.03     12.71 o 
 -11   0  10     1917.46     1832.15     28.87 o 
 -10   0  10     1173.19     1084.86     20.23 o 
  -9   0  10      886.13      829.26     22.55 o 
  -8   0  10      772.76      748.91     15.84 o 
  -7   0  10     4520.91     4371.76     54.31 o 
  -6   0  10     2843.89     2692.93     36.73 o 
  -5   0  10     1368.63     1277.82     16.65 o 
  -4   0  10       24.61       34.27      3.51 o 
  -3   0  10     1876.43     1740.13     21.33 o 
  -2   0  10    13075.33    14958.22    134.97 o 
  -1   0  10     3114.81     3813.75     46.99 o 
   0   0  10      178.97      257.04      8.19 o 
   1   0  10     1459.57     1579.31     22.72 o 
   2   0  10      572.96      496.34     12.58 o 
   3   0  10     2899.96     2728.28     39.05 o 
   4   0  10       34.24       32.42      4.75 o 
   5   0  10      411.01      466.31     14.79 o 
   6   0  10      753.57      632.26     17.71 o 
   7   0  10      456.27      498.91     25.19 o 
   8   0  10       29.60       19.32      7.20 o 
   9   0  10     4518.84     4334.46    216.39 o 
  10   0  10        0.25       22.51     10.01 o 
  11   0  10      111.42      103.44     16.31 o 
  12   0  10     1815.83     1656.40     52.82 o 
  13   0  10     2349.28     2391.59     68.07 o 
  14   0  10      148.85      156.29     20.26 o 
  15   0  10     1655.27     1841.36     61.51 o 
  16   0  10      101.74       85.02     21.33 o 
  17   0  10      250.04      294.62     28.79 o 
  18   0  10      563.45      561.59     37.73 o 
  19   0  10      114.94      136.54     27.95 o 
 -22   1  10       12.47       11.87      8.82 o 
 -21   1  10      134.48      169.31     12.38 o 
 -20   1  10       24.92       14.03      7.40 o 
 -19   1  10       64.73       85.07      8.77 o 
 -18   1  10      101.43       66.21      7.17 o 
 -17   1  10        6.02       -0.95      5.11 o 
 -16   1  10      351.67      375.28     14.95 o 
 -15   1  10      499.64      486.47     12.27 o 
 -14   1  10      282.31      271.77      9.59 o 
 -13   1  10      641.86      658.58     11.04 o 
 -12   1  10      344.44      344.75      9.56 o 
 -11   1  10        0.06       -1.03      2.56 o 
 -10   1  10      589.08      591.22     10.12 o 
  -9   1  10        3.41        3.05      2.15 o 
  -8   1  10      424.85      443.22      7.81 o 
  -7   1  10     2012.39     2047.12     19.94 o 
  -6   1  10     2031.65     2051.91     19.87 o 
  -5   1  10     2036.34     1802.56     16.04 o 
  -4   1  10     1248.95     1081.22     11.98 o 
  -3   1  10     1364.81     1568.94     16.12 o 
  -2   1  10     2862.37     3162.53     26.08 o 
  -1   1  10      474.51      393.28      7.25 o 
   0   1  10     5786.72     6578.75     52.00 o 
   1   1  10      463.56      432.50      7.03 o 
   2   1  10     1241.69     1513.65     15.20 o 
   3   1  10       82.60       85.09      4.97 o 
   4   1  10        4.56       12.33      2.82 o 
   5   1  10      357.32      333.31      8.83 o 
   6   1  10      236.94      187.20      7.45 o 
   7   1  10      532.68      525.71     15.61 o 
   8   1  10      184.34      193.29     10.72 o 
   9   1  10       22.14       38.12      7.40 o 
  10   1  10       52.20       45.78      8.29 o 
  11   1  10      199.60      202.59     13.94 o 
  12   1  10        2.63        6.25      7.15 o 
  13   1  10      725.88      705.20     24.90 o 
  14   1  10       74.08       81.79     11.75 o 
  15   1  10        8.49       11.84      8.43 o 
  16   1  10       15.50       29.23     10.08 o 
  17   1  10       57.71       30.70     10.89 o 
  18   1  10        0.01       -5.62      9.30 o 
  19   1  10       47.90       55.15     12.81 o 
 -22   2  10       13.11       22.42      8.37 o 
 -21   2  10        1.75        0.36      7.44 o 
 -20   2  10        0.01        0.42      6.35 o 
 -19   2  10      113.11      117.20      9.51 o 
 -18   2  10      294.90      285.24     11.79 o 
 -17   2  10      345.44      313.80     11.84 o 
 -16   2  10      563.43      533.47     14.29 o 
 -15   2  10        3.40        1.25      4.54 o 
 -14   2  10     1429.47     1446.33     19.96 o 
 -13   2  10      134.87      119.52      5.56 o 
 -12   2  10      292.81      335.92      7.90 o 
 -11   2  10     2801.79     2653.74     26.93 o 
 -10   2  10     1414.38     1427.09     18.97 o 
  -9   2  10     1222.04     1205.89     14.34 o 
  -8   2  10     3482.20     3755.03     32.32 o 
  -7   2  10      277.73      304.27      6.54 o 
  -6   2  10      135.71      110.44      4.25 o 
  -5   2  10      334.20      300.96      5.29 o 
  -4   2  10      292.27      328.99      6.58 o 
  -3   2  10      211.98      244.21      5.71 o 
  -2   2  10     4244.96     5485.39     46.27 o 
  -1   2  10      145.49      177.31      5.42 o 
   0   2  10     4710.25     4757.23     39.08 o 
   1   2  10      647.07      698.93      9.59 o 
   2   2  10     2510.96     2720.45     32.91 o 
   3   2  10     1042.89     1130.00     15.26 o 
   4   2  10     1976.32     1935.87     31.35 o 
   5   2  10      157.85      157.30      6.92 o 
   6   2  10      781.65      769.67     14.95 o 
   7   2  10      493.53      491.35     18.19 o 
   8   2  10     1014.37      978.95     22.59 o 
   9   2  10      494.16      470.75     17.49 o 
  10   2  10      390.03      388.49     17.09 o 
  11   2  10     1722.99     1743.28     37.65 o 
  12   2  10      978.97      969.77     27.91 o 
  13   2  10      368.94      381.96     19.32 o 
  14   2  10      497.22      529.78     22.74 o 
  15   2  10      742.51      774.23     28.94 o 
  16   2  10       70.49       65.10     12.23 o 
  17   2  10      141.35      172.02     16.88 o 
  18   2  10      778.14      787.44     51.75 o 
  19   2  10      280.15      317.40     26.25 o 
 -22   3  10      229.79      239.99     14.71 o 
 -21   3  10        2.38       -0.32      6.80 o 
 -20   3  10        2.44        4.37      6.77 o 
 -19   3  10     2441.42     2560.43     40.42 o 
 -18   3  10     1241.02     1331.52     26.79 o 
 -17   3  10     1472.56     1422.74     27.22 o 
 -16   3  10      395.02      357.42     12.18 o 
 -15   3  10      763.97      700.02     19.55 o 
 -14   3  10     1630.88     1623.38     21.09 o 
 -13   3  10     2288.50     2252.53     27.41 o 
 -12   3  10     1950.21     2015.23     22.41 o 
 -11   3  10      658.00      662.08     10.54 o 
 -10   3  10     1471.09     1440.91     16.56 o 
  -9   3  10      298.05      294.98      6.83 o 
  -8   3  10       71.55       99.14      4.36 o 
  -7   3  10     1919.74     1742.33     18.23 o 
  -6   3  10      461.66      476.85      8.20 o 
  -5   3  10      183.51      146.66      4.78 o 
  -4   3  10        0.11       15.76      2.59 o 
  -3   3  10       98.99      108.85      4.96 o 
  -2   3  10      417.97      280.57      9.50 o 
  -1   3  10     2335.77     2472.85     25.22 o 
   0   3  10      568.31      502.57      8.35 o 
   1   3  10     2334.25     2311.05     24.60 o 
   2   3  10    10230.90    11150.87     93.03 o 
   3   3  10      536.80      522.32     11.62 o 
   4   3  10      286.91      276.71      8.64 o 
   5   3  10      551.75      558.40     12.38 o 
   6   3  10      761.65      741.90     20.55 o 
   7   3  10     1989.20     2013.93     43.33 o 
   8   3  10      299.74      334.50     13.44 o 
   9   3  10      239.05      209.55     14.02 o 
  10   3  10      311.43      335.42     16.11 o 
  11   3  10       77.91       55.38      9.16 o 
  12   3  10      252.50      253.43     15.84 o 
  13   3  10      384.09      298.71     17.39 o 
  14   3  10      201.64      191.96     15.45 o 
  15   3  10        8.56        7.61      8.49 o 
  16   3  10      309.27      312.70     20.04 o 
  17   3  10      147.78      116.31     18.55 o 
  18   3  10       19.67       -2.51     11.50 o 
  19   3  10      190.90      190.44     22.60 o 
 -22   4  10      400.87      407.41     20.14 o 
 -21   4  10        6.56       -3.38     12.19 o 
 -20   4  10       13.14        0.45      6.98 o 
 -19   4  10      321.56      295.50     13.25 o 
 -18   4  10     1825.45     1805.68     30.36 o 
 -17   4  10     1189.47     1178.80     23.30 o 
 -16   4  10        1.08       -2.70      4.79 o 
 -15   4  10      924.47      920.26     14.81 o 
 -14   4  10     2250.62     2121.40     27.44 o 
 -13   4  10     1636.67     1658.92     20.33 o 
 -12   4  10       10.04        3.11      3.73 o 
 -11   4  10     1725.05     1649.90     19.77 o 
 -10   4  10      107.78      129.80      6.05 o 
  -9   4  10     2423.30     2307.87     22.92 o 
  -8   4  10      348.09      312.89      7.41 o 
  -7   4  10      103.96       98.43      4.37 o 
  -6   4  10       21.23       16.88      3.53 o 
  -5   4  10     1415.25     1426.17     15.51 o 
  -4   4  10      378.50      482.14      8.26 o 
  -3   4  10       15.69       24.93      2.65 o 
  -2   4  10      256.57      385.37      8.03 o 
  -1   4  10      323.79      331.04      8.22 o 
   0   4  10     1941.70     2023.93     21.13 o 
   1   4  10      756.39      776.93     12.10 o 
   2   4  10      109.84      101.99      7.48 o 
   3   4  10     1850.33     1907.02     22.32 o 
   4   4  10      620.99      751.64     15.68 o 
   5   4  10     3072.69     3024.50     36.61 o 
   6   4  10      549.60      662.48     17.41 o 
   7   4  10      359.43      317.23     12.94 o 
   8   4  10     1243.96     1257.83     28.63 o 
   9   4  10       79.82       65.12     11.72 o 
  10   4  10      665.05      656.65     21.72 o 
  11   4  10      300.00      324.88     16.64 o 
  12   4  10       79.95       85.72     10.92 o 
  13   4  10      113.29      110.26     12.76 o 
  14   4  10      153.28      156.47     22.93 o 
  15   4  10       23.38       19.37     11.13 o 
  16   4  10       17.23        2.85     11.54 o 
  17   4  10      832.22      873.75     36.79 o 
  18   4  10       17.90       21.86     13.14 o 
  19   4  10       10.62       -3.25     11.80 o 
 -21   5  10     1231.92     1324.79     33.30 o 
 -20   5  10       57.25       48.59      9.66 o 
 -19   5  10       98.27       99.74     13.70 o 
 -18   5  10       43.59       44.91      8.89 o 
 -17   5  10       59.14       42.02      7.15 o 
 -16   5  10      106.23      104.39      8.62 o 
 -15   5  10     1815.15     1859.97     29.65 o 
 -14   5  10       46.66       37.87      5.17 o 
 -13   5  10      137.40      141.18      6.32 o 
 -12   5  10      231.43      229.72      7.37 o 
 -11   5  10      958.70      977.42     14.65 o 
 -10   5  10       35.37       43.44      4.15 o 
  -9   5  10     1429.16     1416.14     17.89 o 
  -8   5  10       42.72       46.68      3.87 o 
  -7   5  10      514.23      509.47      9.35 o 
  -6   5  10     1431.41     1364.68     16.49 o 
  -5   5  10      615.80      656.44      9.40 o 
  -4   5  10     4514.92     4308.98     38.18 o 
  -3   5  10       12.18       12.87      2.40 o 
  -2   5  10     1995.25     1944.80     23.11 o 
  -1   5  10      305.52      264.06      8.32 o 
   0   5  10      801.22      723.80     12.20 o 
   1   5  10       53.89       61.20      4.16 o 
   2   5  10     1994.02     1859.82     35.18 o 
   3   5  10      830.76      888.12     16.66 o 
   4   5  10     1431.99     1309.15     22.20 o 
   5   5  10      241.85      208.76      8.32 o 
   6   5  10      275.65      217.74     11.22 o 
   7   5  10        0.14       -0.02      5.06 o 
   8   5  10      471.29      474.74     17.42 o 
   9   5  10      439.99      411.85     24.73 o 
  10   5  10      156.29      194.22     11.68 o 
  11   5  10      199.11      203.36     12.31 o 
  12   5  10       20.24        9.39      7.31 o 
  13   5  10       51.93       21.32      8.42 o 
  14   5  10       68.19       56.28     12.60 o 
  15   5  10      343.87      320.78     23.70 o 
  16   5  10       16.49       22.21     12.24 o 
  17   5  10      197.95      184.64     25.43 o 
  18   5  10       11.53       11.79     12.51 o 
 -21   6  10      291.48      307.96     47.96 o 
 -20   6  10      115.94      133.99     13.22 o 
 -19   6  10        2.88       -5.29      7.04 o 
 -18   6  10       68.83       65.40      9.67 o 
 -17   6  10      116.16      129.12     10.95 o 
 -16   6  10        0.41        2.86      5.99 o 
 -15   6  10        0.77        0.08      5.13 o 
 -14   6  10       51.43       43.67      6.10 o 
 -13   6  10      100.13       83.58      7.27 o 
 -12   6  10        5.15        3.56      3.47 o 
 -11   6  10      108.13       90.61      5.74 o 
 -10   6  10     3208.23     3281.08     34.58 o 
  -9   6  10      115.52      132.79      6.15 o 
  -8   6  10      639.09      657.89     12.18 o 
  -7   6  10        6.29        3.85      3.17 o 
  -6   6  10     2673.53     2773.43     30.79 o 
  -5   6  10     2235.51     2343.64     27.08 o 
  -4   6  10       98.58      155.59      6.33 o 
  -3   6  10     1214.80     1281.32     18.72 o 
  -2   6  10      381.29      389.91     10.22 o 
  -1   6  10      258.76      231.99      8.63 o 
   0   6  10     1941.86     2181.54     33.70 o 
   1   6  10      228.33      253.12      9.05 o 
   2   6  10     1125.59     1225.14     17.62 o 
   3   6  10      467.95      501.88     14.29 o 
   4   6  10       49.14       42.22      5.87 o 
   5   6  10        0.17        5.10      4.28 o 
   6   6  10       34.67       26.16      5.87 o 
   7   6  10      108.87       92.14      9.16 o 
   8   6  10       46.58       45.06      8.10 o 
   9   6  10       35.67       24.61      7.29 o 
  10   6  10        1.94       -4.99      5.16 o 
  11   6  10      194.93      209.37     14.43 o 
  12   6  10        3.84        4.36      5.92 o 
  13   6  10       23.27       15.75     10.03 o 
  14   6  10        1.39      -11.19      8.66 o 
  15   6  10       74.52       70.04     14.19 o 
  16   6  10      217.28      201.01     21.33 o 
  17   6  10       80.84       85.37     16.67 o 
  18   6  10       46.98       24.40     13.77 o 
 -21   7  10      658.22      720.23     28.73 o 
 -20   7  10       21.79       13.49      9.19 o 
 -19   7  10       10.44        7.14      8.34 o 
 -18   7  10       10.33       17.47      8.33 o 
 -17   7  10      751.00      769.62     23.95 o 
 -16   7  10        6.58        5.29      6.30 o 
 -15   7  10      656.90      626.25     18.41 o 
 -14   7  10      577.38      544.22     17.01 o 
 -13   7  10       21.37       14.56      6.52 o 
 -12   7  10      663.37      644.65     18.91 o 
 -11   7  10        1.18       -5.37      3.92 o 
 -10   7  10     1469.72     1603.76     22.75 o 
  -9   7  10     1986.16     1987.02     28.97 o 
  -8   7  10      573.09      503.36     12.54 o 
  -7   7  10     1316.41     1253.61     20.47 o 
  -6   7  10      513.02      411.59     11.11 o 
  -5   7  10     3285.96     3101.92     33.88 o 
  -4   7  10      674.94      668.82     12.48 o 
  -3   7  10        7.28       22.30      3.90 o 
  -2   7  10       18.18       26.24      3.62 o 
  -1   7  10     2020.00     2027.70     25.78 o 
   0   7  10      896.95      792.95     14.37 o 
   1   7  10      421.65      389.03     10.69 o 
   2   7  10        0.03       19.71      4.72 o 
   3   7  10      255.99      259.72     11.04 o 
   4   7  10      961.93      865.86     19.90 o 
   5   7  10     1971.43     1934.26     33.05 o 
   6   7  10      902.54      824.28     34.47 o 
   7   7  10     1802.96     1710.61     34.72 o 
   8   7  10      123.56      144.88     11.29 o 
   9   7  10      380.10      395.92     17.40 o 
  10   7  10      112.76      104.95      9.78 o 
  11   7  10      382.10      345.43     18.24 o 
  12   7  10       24.14       23.34     13.18 o 
  13   7  10      209.32      203.33     16.08 o 
  14   7  10       75.16       89.10     20.94 o 
  15   7  10      336.90      263.20     46.19 o 
  16   7  10       49.61       44.10     16.36 o 
  17   7  10        0.25      -10.96     16.56 o 
  18   7  10      178.45      139.05     21.18 o 
 -20   8  10       98.18       67.31     11.91 o 
 -19   8  10        4.89        5.72     10.80 o 
 -18   8  10      232.44      269.37     16.91 o 
 -17   8  10      187.71      186.55     12.69 o 
 -16   8  10      245.59      203.85     12.79 o 
 -15   8  10      345.04      369.14     15.41 o 
 -14   8  10      338.79      352.17     14.62 o 
 -13   8  10      119.88       95.43      9.74 o 
 -12   8  10      964.00      922.47     35.50 o 
 -11   8  10      283.00      274.01     14.12 o 
 -10   8  10       43.76       31.01      6.84 o 
  -9   8  10       75.43       60.99      6.27 o 
  -8   8  10     4574.89     4552.15     51.78 o 
  -7   8  10       27.03       27.99      4.85 o 
  -6   8  10     3614.88     3587.52     42.40 o 
  -5   8  10     1879.81     1755.10     25.43 o 
  -4   8  10      817.87      852.60     27.39 o 
  -3   8  10     8047.31     7880.71     77.18 o 
  -2   8  10     2824.99     2892.95     36.65 o 
  -1   8  10       19.53       13.61      3.62 o 
   0   8  10      999.57     1038.99     17.23 o 
   1   8  10      837.31      874.56     16.65 o 
   2   8  10      418.54      516.47     13.92 o 
   3   8  10     1582.08     1445.79     26.90 o 
   4   8  10      709.02      762.85     19.11 o 
   5   8  10     3130.47     2919.36     47.99 o 
   6   8  10      866.05      754.73     21.61 o 
   7   8  10       14.36       22.81      7.33 o 
   8   8  10        2.21       -5.57      5.85 o 
   9   8  10       29.45       19.54      7.36 o 
  10   8  10       79.47      100.80     24.50 o 
  11   8  10     1247.06     1285.87     33.91 o 
  12   8  10      648.85      649.30     24.66 o 
  13   8  10      176.59      189.17     16.04 o 
  14   8  10       59.92       62.62     11.71 o 
  15   8  10        0.87       -7.17     10.30 o 
  16   8  10      599.51      550.64     31.74 o 
  17   8  10      352.45      379.45     32.13 o 
 -20   9  10      314.53      358.14     24.61 o 
 -19   9  10        0.09       -4.96      8.52 o 
 -18   9  10       11.31        6.02      7.33 o 
 -17   9  10        1.06        8.16      7.16 o 
 -16   9  10       13.40        8.21      6.96 o 
 -15   9  10       56.93       50.36      8.46 o 
 -14   9  10       91.35       85.92     10.37 o 
 -13   9  10      152.93      168.55     17.29 o 
 -12   9  10      163.80      129.31     10.61 o 
 -11   9  10      168.41      161.98     11.32 o 
 -10   9  10      969.91      895.85     23.45 o 
  -9   9  10        1.97       -1.17      5.09 o 
  -8   9  10        0.51       -4.82      3.74 o 
  -7   9  10      360.36      330.38     11.01 o 
  -6   9  10     1005.79      825.72     18.25 o 
  -5   9  10      106.06      101.77      7.62 o 
  -4   9  10      901.78      844.09     19.49 o 
  -3   9  10      101.34      104.53      8.73 o 
  -2   9  10     6367.51     5790.20     63.98 o 
  -1   9  10      460.78      437.88     11.31 o 
   0   9  10      215.19      202.75      8.62 o 
   1   9  10      666.16      576.84     22.68 o 
   2   9  10      674.51      717.46     17.84 o 
   3   9  10     1077.05     1030.74     26.64 o 
   4   9  10      465.98      421.11     16.86 o 
   5   9  10     2618.84     2513.28     43.88 o 
   6   9  10       66.51       68.22      9.04 o 
   7   9  10      116.50      116.87     10.96 o 
   8   9  10     1284.11     1223.25     36.31 o 
   9   9  10      129.32      123.46     14.41 o 
  10   9  10       12.90       13.20      8.84 o 
  11   9  10        1.35        9.23      8.20 o 
  12   9  10     2202.69     2230.43     48.66 o 
  13   9  10        9.82        8.36      8.91 o 
  14   9  10      125.12      145.19     15.94 o 
  15   9  10      267.56      222.90     22.07 o 
  16   9  10      462.85      493.07     59.87 o 
  17   9  10        0.80       -6.34     11.74 o 
 -19  10  10      136.10      135.38     18.38 o 
 -18  10  10      286.12      277.52     15.87 o 
 -17  10  10       50.51       36.87      9.01 o 
 -16  10  10      152.92      134.17     12.60 o 
 -15  10  10       82.33       62.42     10.19 o 
 -14  10  10        3.05        3.26      6.81 o 
 -13  10  10        6.33        2.10      6.79 o 
 -12  10  10      620.21      618.02     24.03 o 
 -11  10  10      685.05      696.62     20.85 o 
 -10  10  10      664.11      593.97     19.04 o 
  -9  10  10      126.26      119.42     10.09 o 
  -8  10  10      398.60      410.37     15.45 o 
  -7  10  10      548.72      513.39     15.14 o 
  -6  10  10     2111.96     2265.49     34.30 o 
  -5  10  10      161.07      183.95     11.19 o 
  -4  10  10     2578.30     2494.30     68.21 o 
  -3  10  10      118.67      102.66      7.62 o 
  -2  10  10     1299.81     1364.22     23.72 o 
  -1  10  10        2.81       12.45      5.22 o 
   0  10  10     4609.51     4638.50     57.53 o 
   1  10  10      117.88      143.92     11.44 o 
   2  10  10     1445.66     1514.56     30.65 o 
   3  10  10       45.73       50.74      9.67 o 
   4  10  10      710.85      696.60     20.66 o 
   5  10  10      415.83      446.85     17.49 o 
   6  10  10     1768.07     1973.14     46.64 o 
   7  10  10     1501.21     1461.58     49.50 o 
   8  10  10     1532.55     1442.07     40.28 o 
   9  10  10      248.96      279.58     19.88 o 
  10  10  10     1357.69     1455.11     42.80 o 
  11  10  10       77.24       75.81     12.10 o 
  12  10  10      190.65      205.83     16.73 o 
  13  10  10      110.15      129.55     17.53 o 
  14  10  10       19.17       30.62     14.85 o 
  15  10  10        5.85        1.82      9.98 o 
  16  10  10      343.08      322.58     26.82 o 
 -19  11  10        0.26        3.52      8.98 o 
 -18  11  10      204.53      203.34     16.16 o 
 -17  11  10       29.74       28.24     11.38 o 
 -16  11  10       59.00       71.51     11.40 o 
 -15  11  10     1276.88     1314.65     32.43 o 
 -14  11  10       92.64      104.13     11.66 o 
 -13  11  10       64.81       55.84      9.56 o 
 -12  11  10      154.33      135.31     11.80 o 
 -11  11  10       28.34       32.09      8.27 o 
 -10  11  10       98.90       79.46      9.21 o 
  -9  11  10     1187.81     1126.67     26.22 o 
  -8  11  10      405.20      409.10     15.79 o 
  -7  11  10      815.51      821.71     21.55 o 
  -6  11  10        3.31        6.56      5.06 o 
  -5  11  10      542.79      495.46     20.78 o 
  -4  11  10     1087.35     1069.31     21.66 o 
  -3  11  10       37.88       42.84      6.23 o 
  -2  11  10       93.67       77.53      8.81 o 
  -1  11  10     3013.62     3039.66     55.82 o 
   0  11  10       35.82       39.06      8.64 o 
   1  11  10      869.23      807.64     21.25 o 
   2  11  10      229.97      249.81     11.35 o 
   3  11  10        2.44        2.09      5.93 o 
   4  11  10        0.13        9.87      7.90 o 
   5  11  10      187.40      196.70     23.19 o 
   6  11  10      498.08      432.08     21.93 o 
   7  11  10       58.94       27.22      9.85 o 
   8  11  10      921.69      976.70     33.57 o 
   9  11  10      966.44      929.74     33.27 o 
  10  11  10     2466.58     2558.69     60.53 o 
  11  11  10     1447.93     1377.62     37.55 o 
  12  11  10        7.75        8.51      9.53 o 
  13  11  10        0.11        4.49      9.63 o 
  14  11  10      263.84      261.72     26.82 o 
  15  11  10      496.03      483.51     26.36 o 
  16  11  10        2.76        8.74     11.41 o 
 -18  12  10       60.64       42.09     11.31 o 
 -17  12  10        0.44       -7.98      8.27 o 
 -16  12  10      243.82      261.97     17.09 o 
 -15  12  10      135.47      158.08     14.04 o 
 -14  12  10      112.50      115.57     12.23 o 
 -13  12  10      510.56      479.37     27.82 o 
 -12  12  10        8.29       13.51      7.37 o 
 -11  12  10        1.10       -6.03      6.09 o 
 -10  12  10      415.92      437.22     17.65 o 
  -9  12  10       86.90       98.10     10.23 o 
  -8  12  10      410.27      389.28     15.99 o 
  -7  12  10       92.09       95.90      9.42 o 
  -6  12  10        0.60       -2.10      5.75 o 
  -5  12  10      240.27      236.45     12.21 o 
  -4  12  10     1433.68     1481.86     27.03 o 
  -3  12  10     2767.68     2885.70     75.68 o 
  -2  12  10      474.83      477.17     27.79 o 
  -1  12  10       32.07        5.55     19.88 o 
   0  12  10      157.65      139.07     15.71 o 
   1  12  10       50.64       69.51      9.63 o 
   2  12  10       46.10       37.65      7.61 o 
   3  12  10     1318.95     1286.70     34.47 o 
   4  12  10      901.79      928.23     25.46 o 
   5  12  10        0.70      -10.02      7.36 o 
   6  12  10      913.63      951.84     31.91 o 
   7  12  10      349.07      349.61     21.11 o 
   8  12  10       63.11       42.98     11.48 o 
   9  12  10      297.58      354.31     22.77 o 
  10  12  10        6.86       -4.37      8.74 o 
  11  12  10        0.45        5.93      8.45 o 
  12  12  10        9.15       18.45     10.22 o 
  13  12  10      200.01      220.56     19.03 o 
  14  12  10       24.50       31.41     11.64 o 
  15  12  10      323.75      348.07     23.61 o 
 -17  13  10      469.79      469.43     26.12 o 
 -16  13  10        0.76       -4.53      8.28 o 
 -15  13  10      282.95      283.96     24.59 o 
 -14  13  10       29.12       22.41      9.05 o 
 -13  13  10      117.34      125.10     12.68 o 
 -12  13  10        7.00        9.81      9.28 o 
 -11  13  10      179.17      172.66     13.39 o 
 -10  13  10       16.62        3.97      6.90 o 
  -9  13  10       32.73       26.71      7.91 o 
  -8  13  10        1.70        4.83      6.59 o 
  -7  13  10       65.06       75.76      9.46 o 
  -6  13  10       26.48       31.72      7.32 o 
  -5  13  10      310.16      307.65     14.41 o 
  -4  13  10      132.42      125.04     10.03 o 
  -3  13  10      152.66      142.30     19.76 o 
  -2  13  10        4.42       -0.51      8.77 o 
  -1  13  10        0.68       -2.79      8.19 o 
   0  13  10      105.80      111.22     16.87 o 
   1  13  10        0.11       -3.97      8.33 o 
   2  13  10      209.18      178.79     17.48 o 
   3  13  10      402.46      366.07     19.30 o 
   4  13  10      603.21      611.78     37.48 o 
   5  13  10     1237.49     1207.30     35.52 o 
   6  13  10      210.76      194.76     14.43 o 
   7  13  10     1305.30     1285.74     39.17 o 
   8  13  10        4.30        5.83      9.38 o 
   9  13  10      132.59      109.63     15.80 o 
  10  13  10       19.84       30.08     10.84 o 
  11  13  10      377.28      413.53     31.49 o 
  12  13  10       57.70       61.99     13.74 o 
  13  13  10      421.92      424.47     32.97 o 
  14  13  10        4.67       -9.56     10.17 o 
 -16  14  10        7.27        7.66      9.46 o 
 -15  14  10      410.49      429.44     21.23 o 
 -14  14  10      170.74      201.21     15.74 o 
 -13  14  10      139.90      135.49     18.80 o 
 -12  14  10       36.63       29.88      9.29 o 
 -11  14  10       21.29       25.67      8.68 o 
 -10  14  10       77.28      105.33     11.67 o 
  -9  14  10     1276.16     1350.76     40.23 o 
  -8  14  10      194.40      239.98     14.39 o 
  -7  14  10      354.13      309.12     19.24 o 
  -6  14  10        8.88        5.48      6.06 o 
  -5  14  10       17.54       15.36      7.36 o 
  -4  14  10        2.44        8.21      8.23 o 
  -3  14  10       19.79       18.03     31.81 o 
  -2  14  10      209.33      178.13     18.59 o 
  -1  14  10      839.74      846.82     93.37 o 
   0  14  10        9.26       11.54      9.74 o 
   1  14  10        1.39       -3.61     13.25 o 
   2  14  10      105.32      132.05     26.27 o 
   3  14  10     2383.65     2335.94     63.21 o 
   4  14  10       15.44       15.42      9.11 o 
   5  14  10       43.73       15.88      9.00 o 
   6  14  10        4.23        3.66      8.97 o 
   7  14  10       59.51       65.15     13.21 o 
   8  14  10       75.98       91.72     13.77 o 
   9  14  10      345.53      311.64     29.88 o 
  10  14  10       30.55       36.02      9.93 o 
  11  14  10        8.14        8.31     10.26 o 
  12  14  10      660.91      658.80     36.45 o 
  13  14  10      258.73      263.51     21.16 o 
 -15  15  10       16.98       12.18      9.77 o 
 -14  15  10       91.78       91.22     13.16 o 
 -13  15  10     1155.23     1203.14     32.82 o 
 -12  15  10       51.70       52.03     10.97 o 
 -11  15  10      344.17      282.42     16.98 o 
 -10  15  10       91.96      109.66     12.20 o 
  -9  15  10       30.86        6.52      7.87 o 
  -8  15  10      416.12      415.48     18.38 o 
  -7  15  10      865.31      874.50     27.48 o 
  -6  15  10       13.66       18.45      9.92 o 
  -5  15  10      259.77      290.99     19.36 o 
  -4  15  10        5.04        3.12     10.11 o 
  -3  15  10      107.57       99.75     31.45 o 
  -2  15  10       42.02       49.76     13.29 o 
  -1  15  10      219.61      177.83     29.16 o 
   0  15  10      137.60      158.80     28.68 o 
   1  15  10      333.96      387.72     40.00 o 
   2  15  10       95.63      135.18     27.95 o 
   3  15  10       64.26       77.35     22.89 o 
   4  15  10        0.14       -4.81      9.98 o 
   5  15  10      177.10      160.10     19.73 o 
   6  15  10       27.99       52.77     12.18 o 
   7  15  10     1648.32     1771.94     48.28 o 
   8  15  10      142.26      116.24     16.11 o 
   9  15  10      172.38      204.99     19.83 o 
  10  15  10       27.86       21.88     10.60 o 
  11  15  10       73.17      106.76     15.04 o 
  12  15  10      144.97      142.84     17.15 o 
 -14  16  10       42.56       28.61     12.34 o 
 -13  16  10        6.59        2.17      9.21 o 
 -12  16  10       34.00       16.98     11.48 o 
 -11  16  10      185.72      197.47     19.39 o 
 -10  16  10       28.49       21.29      9.15 o 
  -9  16  10       47.17       32.45      9.26 o 
  -8  16  10      178.89      149.14     17.18 o 
  -7  16  10      569.96      684.96     29.15 o 
  -6  16  10      927.92     1031.05     34.88 o 
  -5  16  10      626.47      638.56     45.54 o 
  -4  16  10      472.91      508.58     29.50 o 
  -3  16  10        5.11       -2.03     21.93 o 
  -2  16  10      132.18      195.67     31.81 o 
  -1  16  10      190.58      244.34     33.74 o 
   0  16  10       14.30       27.95     19.52 o 
   1  16  10      383.29      439.77     43.37 o 
   2  16  10      682.79      752.30     53.49 o 
   3  16  10      176.07      156.63     29.88 o 
   4  16  10       68.69       65.06     23.61 o 
   5  16  10      251.47      261.59     33.13 o 
   6  16  10       96.17       71.97     17.43 o 
   7  16  10      131.37      118.27     19.98 o 
   8  16  10      206.50      171.95     18.79 o 
   9  16  10      244.17      192.53     19.94 o 
  10  16  10       70.42       76.22     17.51 o 
  11  16  10      150.51      159.49     17.89 o 
 -12  17  10      117.76       97.65     13.43 o 
 -11  17  10       37.03       54.74     11.63 o 
 -10  17  10       16.95       10.45     13.78 o 
  -9  17  10       77.44       70.37     14.50 o 
  -8  17  10        3.94        8.61     10.51 o 
  -7  17  10      296.38      266.17     21.18 o 
  -6  17  10        9.69       40.24     16.51 o 
  -5  17  10      209.18      212.54     22.81 o 
  -4  17  10        2.30        0.72     15.42 o 
  -3  17  10       28.58       21.21     19.28 o 
  -2  17  10        9.63        8.92     17.35 o 
  -1  17  10       16.97       12.05     17.59 o 
   0  17  10       33.74       40.24     20.48 o 
   1  17  10       83.83      122.89     29.16 o 
   2  17  10      482.15      504.10     47.23 o 
   3  17  10        0.01       16.87     19.04 o 
   4  17  10      158.46      166.51     33.25 o 
   5  17  10        0.16       26.27     20.24 o 
   6  17  10        8.18       21.35     13.80 o 
   7  17  10        7.70       14.17     13.77 o 
   8  17  10        4.76       29.77     15.08 o 
   9  17  10        2.07        7.17     10.74 o 
 -10  18  10      371.81      399.19     26.17 o 
  -9  18  10      226.16      289.02     22.76 o 
  -8  18  10       17.51       23.93     12.01 o 
  -7  18  10       53.97       57.22     16.85 o 
  -6  18  10      238.93      240.73     36.63 o 
  -5  18  10      177.45      156.63     32.77 o 
  -4  18  10      367.42      364.10     43.62 o 
  -3  18  10       23.50        7.95     18.31 o 
  -2  18  10      546.84      596.15     52.05 o 
  -1  18  10        0.32       -8.19     16.87 o 
   0  18  10       30.97        6.27     19.04 o 
   1  18  10      104.87       98.31     28.19 o 
   2  18  10      284.20      285.79     39.52 o 
   3  18  10       71.74       81.21     28.43 o 
   4  18  10      119.63      177.59     35.42 o 
   5  18  10      283.46      303.14     41.93 o 
   6  18  10      143.83      146.51     33.25 o 
   7  18  10        2.98        4.91     13.62 o 
  -8  19  10       19.98       42.41     22.89 o 
  -7  19  10      342.36      370.13     45.06 o 
  -6  19  10      228.34      285.31     40.24 o 
  -5  19  10       64.90       95.18     29.16 o 
  -4  19  10       70.36       52.77     24.58 o 
  -3  19  10       77.81       94.46     27.47 o 
  -2  19  10       24.61        4.10     18.80 o 
  -1  19  10       40.99       16.39     20.24 o 
   0  19  10       47.48       24.34     20.00 o 
   1  19  10      234.87      246.03     39.76 o 
   2  19  10      144.25       84.82     29.40 o 
   3  19  10       13.51        9.40     20.72 o 
   4  19  10      445.62      496.63     52.53 o 
   5  19  10       32.09       36.63     24.82 o 
 -22   1  11        0.42       -8.68      8.37 o 
 -21   1  11      800.63      838.42     24.35 o 
 -20   1  11      303.59      305.50     15.25 o 
 -19   1  11      866.69      867.86     21.52 o 
 -18   1  11        0.02       -5.15      5.22 o 
 -17   1  11     2478.58     2552.95     40.52 o 
 -16   1  11        0.62       -1.51      4.67 o 
 -15   1  11       26.97       20.71      3.99 o 
 -14   1  11     1705.42     1735.25     21.04 o 
 -13   1  11     1601.52     1629.13     19.96 o 
 -12   1  11      480.50      453.83      9.54 o 
 -11   1  11     2523.33     2396.15     25.48 o 
 -10   1  11        5.53        4.76      3.37 o 
  -9   1  11      337.00      322.86      7.80 o 
  -8   1  11      737.01      696.19     10.41 o 
  -7   1  11      655.19      609.22      9.57 o 
  -6   1  11     1714.20     1695.39     16.84 o 
  -5   1  11     1405.41     1301.78     14.01 o 
  -4   1  11        5.89        5.60      2.00 o 
  -3   1  11     1245.79     1166.26     15.21 o 
  -2   1  11     2910.46     2636.59     23.08 o 
  -1   1  11        5.81        9.13      2.09 o 
   0   1  11     7820.28     8141.68     63.56 o 
   1   1  11       10.07       34.03      4.67 o 
   2   1  11       11.50       17.09      2.61 o 
   3   1  11     6831.26     6812.51     55.98 o 
   4   1  11     1658.06     1689.49     22.59 o 
   5   1  11       66.91       96.99      6.07 o 
   6   1  11       83.66       55.58      6.65 o 
   7   1  11     1007.34      982.52     28.64 o 
   8   1  11      221.21      187.99     12.03 o 
   9   1  11     2700.86     2504.05     53.01 o 
  10   1  11       53.14       33.95      8.38 o 
  11   1  11      156.26      141.13     12.94 o 
  12   1  11      101.72      114.07     12.53 o 
  13   1  11       78.76       79.51     11.70 o 
  14   1  11      345.54      349.98     19.75 o 
  15   1  11      369.48      352.04     20.90 o 
  16   1  11      115.01      118.63     14.74 o 
  17   1  11       66.19       50.33     12.23 o 
  18   1  11       64.92       81.42     14.08 o 
  19   1  11       76.66       64.26     14.27 o 
 -22   2  11      123.75      139.28     12.51 o 
 -21   2  11       46.72       55.15      9.68 o 
 -20   2  11       29.70        8.41      7.67 o 
 -19   2  11      154.54      155.33     10.95 o 
 -18   2  11       11.19        8.17      6.14 o 
 -17   2  11        6.59       11.62      6.15 o 
 -16   2  11       80.78       76.03      7.35 o 
 -15   2  11       26.70       17.40      4.20 o 
 -14   2  11     1732.33     1681.90     22.08 o 
 -13   2  11     1072.54     1065.71     21.93 o 
 -12   2  11       12.73        9.26      3.30 o 
 -11   2  11     3043.80     2926.47     29.60 o 
 -10   2  11     2018.17     1905.16     21.64 o 
  -9   2  11     2813.19     2791.81     26.44 o 
  -8   2  11     3932.95     3734.21     32.75 o 
  -7   2  11     4535.72     4370.08     36.94 o 
  -6   2  11      251.32      171.92      5.37 o 
  -5   2  11     2585.49     2476.92     23.48 o 
  -4   2  11      367.91      524.86      8.25 o 
  -3   2  11      399.25      383.01      7.93 o 
  -2   2  11     4534.66     4911.61     38.37 o 
  -1   2  11     2375.23     2340.67     36.00 o 
   0   2  11     2642.07     2538.16     24.10 o 
   1   2  11     1647.37     1754.15     19.57 o 
   2   2  11      265.58      246.97      7.38 o 
   3   2  11      627.16      680.69     11.65 o 
   4   2  11      228.38      210.99      7.97 o 
   5   2  11     1762.41     1736.50     26.91 o 
   6   2  11     1275.64     1328.81     39.75 o 
   7   2  11     1114.46     1157.95     26.23 o 
   8   2  11     1126.61     1059.23     26.28 o 
   9   2  11      344.55      395.37     16.60 o 
  10   2  11     1908.89     1798.49     45.98 o 
  11   2  11     2253.19     2155.92     43.75 o 
  12   2  11     1193.99     1249.39     32.75 o 
  13   2  11       15.10        9.10      8.57 o 
  14   2  11      152.20      138.33     18.43 o 
  15   2  11      592.14      628.78     25.45 o 
  16   2  11        0.29       -1.71      8.59 o 
  17   2  11      159.52      140.31     17.18 o 
  18   2  11        0.19       -8.00     10.84 o 
  19   2  11       54.11       58.21     16.04 o 
 -22   3  11        1.35       -1.20      8.46 o 
 -21   3  11      127.68      137.68     11.48 o 
 -20   3  11      331.05      349.45     15.22 o 
 -19   3  11      126.50      138.67     10.79 o 
 -18   3  11       63.69       64.22      8.80 o 
 -17   3  11       14.18       13.65      6.22 o 
 -16   3  11       28.22       17.07      5.68 o 
 -15   3  11     3172.80     3134.87     40.69 o 
 -14   3  11      777.79      840.46     14.87 o 
 -13   3  11      205.78      217.00      7.85 o 
 -12   3  11        1.77        3.73      3.43 o 
 -11   3  11       21.26       16.69      3.45 o 
 -10   3  11     4989.48     5044.67     42.58 o 
  -9   3  11     1155.04     1132.35     14.47 o 
  -8   3  11     2224.03     2237.94     25.29 o 
  -7   3  11      264.57      272.59      6.68 o 
  -6   3  11      134.57      138.22      5.03 o 
  -5   3  11     1160.94     1159.73     15.93 o 
  -4   3  11      291.45      310.18      7.12 o 
  -3   3  11     1206.45     1231.60     16.33 o 
  -2   3  11      511.71      473.14      7.66 o 
  -1   3  11      170.50      168.32      5.14 o 
   0   3  11      139.72      151.48      6.98 o 
   1   3  11       99.04       77.01      4.75 o 
   2   3  11     1968.51     2055.16     33.97 o 
   3   3  11      150.54      177.30      7.86 o 
   4   3  11     2515.98     3036.65     41.57 o 
   5   3  11     3290.84     3378.17     40.24 o 
   6   3  11      171.12      125.05      8.92 o 
   7   3  11      321.33      289.38     12.81 o 
   8   3  11     2099.31     2110.34     39.93 o 
   9   3  11      434.91      443.55     17.87 o 
  10   3  11      216.87      204.79     13.98 o 
  11   3  11      254.87      268.65     16.13 o 
  12   3  11      335.55      312.30     17.48 o 
  13   3  11      417.34      354.44     19.15 o 
  14   3  11        9.80       10.39      8.37 o 
  15   3  11        0.15        5.05      8.64 o 
  16   3  11      304.77      295.56     20.07 o 
  17   3  11      194.00      178.08     20.94 o 
  18   3  11        5.42       -1.59     12.00 o 
 -21   4  11       38.59       23.83      9.85 o 
 -20   4  11       76.09      116.84     11.26 o 
 -19   4  11       28.02       48.69     11.71 o 
 -18   4  11      349.96      361.35     15.13 o 
 -17   4  11      197.86      223.73     12.22 o 
 -16   4  11      814.02      839.37     20.61 o 
 -15   4  11      154.21      137.94      8.64 o 
 -14   4  11      337.92      380.58     12.49 o 
 -13   4  11      165.29      176.55      9.49 o 
 -12   4  11     2168.19     2229.40     25.07 o 
 -11   4  11       26.71       24.38      3.83 o 
 -10   4  11     3564.64     3477.24     32.85 o 
  -9   4  11       14.06       27.79      3.52 o 
  -8   4  11     6741.07     6437.47     51.87 o 
  -7   4  11      132.32      140.18      5.44 o 
  -6   4  11      155.84      170.30      5.77 o 
  -5   4  11      142.35      120.79      5.04 o 
  -4   4  11     1311.22     1410.09     16.48 o 
  -3   4  11        6.01        2.55      2.80 o 
  -2   4  11     3518.08     3697.27     31.88 o 
  -1   4  11     1726.64     1929.14     19.86 o 
   0   4  11     1948.75     1941.83     21.00 o 
   1   4  11      196.30      209.22      7.16 o 
   2   4  11     2176.18     2212.93     32.60 o 
   3   4  11       88.17       79.99     11.59 o 
   4   4  11     1866.39     1942.98     31.80 o 
   5   4  11      617.25      598.23     14.81 o 
   6   4  11     2367.40     2399.94     52.97 o 
   7   4  11      111.20       89.90      9.30 o 
   8   4  11      664.36      717.10     24.66 o 
   9   4  11     2142.15     2155.41     41.85 o 
  10   4  11     1214.07     1280.47     31.57 o 
  11   4  11      498.35      473.45     19.53 o 
  12   4  11      360.71      304.32     17.38 o 
  13   4  11      431.79      448.09     21.05 o 
  14   4  11      198.76      169.76     15.47 o 
  15   4  11      540.69      548.21     24.69 o 
  16   4  11       22.49       19.13     11.63 o 
  17   4  11       69.75       78.74     19.55 o 
  18   4  11      128.02      164.14     21.20 o 
 -21   5  11       19.70       35.93     10.53 o 
 -20   5  11      102.65       77.85     12.53 o 
 -19   5  11      324.30      315.07     19.15 o 
 -18   5  11      485.45      463.61     17.15 o 
 -17   5  11       45.80       32.17      7.80 o 
 -16   5  11      191.87      195.70     11.49 o 
 -15   5  11      231.39      261.72     12.42 o 
 -14   5  11       43.36       21.28      5.58 o 
 -13   5  11       90.43       88.31      6.85 o 
 -12   5  11       71.84       67.61      5.13 o 
 -11   5  11      536.75      498.41     10.63 o 
 -10   5  11      989.98      898.45     14.14 o 
  -9   5  11      333.37      244.78     10.04 o 
  -8   5  11      500.66      547.02     10.25 o 
  -7   5  11      191.95      186.58      6.27 o 
  -6   5  11      796.82      705.71     11.50 o 
  -5   5  11     1167.82     1150.03     16.01 o 
  -4   5  11      105.94      108.88      4.71 o 
  -3   5  11     6464.72     6628.57     61.54 o 
  -2   5  11      363.83      378.56      7.69 o 
  -1   5  11      305.31      277.59      7.27 o 
   0   5  11     1114.30     1251.82     16.75 o 
   1   5  11       16.69       15.99      3.29 o 
   2   5  11      115.34      103.13      6.43 o 
   3   5  11     3147.00     3291.99     45.82 o 
   4   5  11        2.37       -5.40      4.03 o 
   5   5  11        1.25        7.73      4.73 o 
   6   5  11      140.59      146.40     13.05 o 
   7   5  11      129.36      100.93      9.85 o 
   8   5  11       24.43        7.27      6.40 o 
   9   5  11        0.40       -0.13      6.29 o 
  10   5  11       11.26       13.58      9.16 o 
  11   5  11      802.21      770.95     25.04 o 
  12   5  11      304.84      328.00     18.09 o 
  13   5  11      221.13      224.60     16.30 o 
  14   5  11      520.37      439.95     26.47 o 
  15   5  11      346.59      388.85     26.06 o 
  16   5  11        0.04        7.67     10.92 o 
  17   5  11       23.45       16.72     12.28 o 
  18   5  11        0.17       -1.03     11.94 o 
 -21   6  11       39.70       34.59     11.67 o 
 -20   6  11       18.33       22.04     10.41 o 
 -19   6  11      291.62      352.33     18.26 o 
 -18   6  11       39.68       24.91      8.75 o 
 -17   6  11       26.93       17.14      7.99 o 
 -16   6  11      202.04      219.50     14.09 o 
 -15   6  11        1.21       -3.84      5.47 o 
 -14   6  11     1222.09     1170.21     22.46 o 
 -13   6  11      589.36      575.51     16.44 o 
 -12   6  11      108.51       94.40      7.34 o 
 -11   6  11       20.44       17.80      4.15 o 
 -10   6  11     1247.97     1320.63     18.99 o 
  -9   6  11      675.45      661.77     12.74 o 
  -8   6  11      562.72      582.12     11.77 o 
  -7   6  11      834.19      771.17     14.47 o 
  -6   6  11    10242.66    10446.39     93.13 o 
  -5   6  11     1355.42     1356.20     19.11 o 
  -4   6  11     2117.87     2047.30     23.32 o 
  -3   6  11       62.77       47.34      4.06 o 
  -2   6  11      800.37      687.23     11.72 o 
  -1   6  11      551.87      552.77     10.96 o 
   0   6  11     2551.96     2600.64     29.47 o 
   1   6  11     2860.08     2895.82     32.36 o 
   2   6  11     1641.28     1627.53     25.01 o 
   3   6  11      850.36      851.40     19.25 o 
   4   6  11        0.14       -4.27      4.18 o 
   5   6  11       21.08       16.06      5.27 o 
   6   6  11      256.84      246.06     12.99 o 
   7   6  11     4356.78     4134.62     63.50 o 
   8   6  11      224.39      232.30     13.74 o 
   9   6  11       46.59       40.48      8.42 o 
  10   6  11      244.16      225.65     14.61 o 
  11   6  11      213.59      184.49     20.11 o 
  12   6  11       36.74       23.98      8.58 o 
  13   6  11      763.99      868.27     75.95 o 
  14   6  11        0.24        1.76      9.16 o 
  15   6  11       12.55       27.36     11.90 o 
  16   6  11       18.98       20.13     12.33 o 
  17   6  11      454.28      447.13     48.25 o 
  18   6  11        2.19       -0.72     11.96 o 
 -20   7  11        0.76       -0.82      8.94 o 
 -19   7  11      480.43      476.44     23.02 o 
 -18   7  11        0.09        1.46      9.26 o 
 -17   7  11       24.11       13.05      8.88 o 
 -16   7  11        6.91        7.94      8.11 o 
 -15   7  11      252.61      252.38     14.08 o 
 -14   7  11        9.42        9.25      6.25 o 
 -13   7  11       75.42       85.08      9.05 o 
 -12   7  11      623.08      600.40     18.41 o 
 -11   7  11      396.96      366.59     12.80 o 
 -10   7  11      883.06      858.82     16.10 o 
  -9   7  11       60.69       64.28      6.13 o 
  -8   7  11        6.57       -0.19      3.91 o 
  -7   7  11      338.77      308.72     10.17 o 
  -6   7  11        0.30       10.37      4.18 o 
  -5   7  11      755.84      686.78     13.13 o 
  -4   7  11      287.64      345.05      9.38 o 
  -3   7  11      185.94      221.81     10.06 o 
  -2   7  11      950.87      982.81     17.98 o 
  -1   7  11      954.50      979.62     16.61 o 
   0   7  11      355.13      313.90      9.51 o 
   1   7  11      653.32      617.55     13.87 o 
   2   7  11      240.16      264.91      9.82 o 
   3   7  11      467.93      465.93     14.66 o 
   4   7  11       45.24       58.27      7.13 o 
   5   7  11      479.06      453.78     28.59 o 
   6   7  11      221.14      180.97     15.93 o 
   7   7  11      143.59      154.94     23.79 o 
   8   7  11      167.58      122.58     11.34 o 
   9   7  11      109.10       82.59     10.25 o 
  10   7  11        0.06        0.63      6.65 o 
  11   7  11       68.44       69.92     10.89 o 
  12   7  11       19.17        5.77      7.75 o 
  13   7  11      120.65      103.31     15.58 o 
  14   7  11        3.80        7.45     10.04 o 
  15   7  11      275.85      243.33     24.15 o 
  16   7  11      289.02      296.90     24.84 o 
  17   7  11      243.48      202.67     27.37 o 
 -20   8  11       91.93      107.10     14.64 o 
 -19   8  11      224.94      230.01     28.69 o 
 -18   8  11      505.24      525.97     24.17 o 
 -17   8  11       35.76       44.37     10.88 o 
 -16   8  11      179.37      178.11     13.83 o 
 -15   8  11      185.90      194.58     13.20 o 
 -14   8  11       16.35       14.71      7.28 o 
 -13   8  11       11.23       -0.61      5.95 o 
 -12   8  11      151.02      152.58     11.08 o 
 -11   8  11     1212.40     1165.56     26.14 o 
 -10   8  11       87.71       77.31     11.37 o 
  -9   8  11      326.68      321.35     13.69 o 
  -8   8  11      100.11       95.85      7.09 o 
  -7   8  11      206.26      171.11      8.44 o 
  -6   8  11     4656.04     4388.46     50.12 o 
  -5   8  11     1261.66     1236.28     20.82 o 
  -4   8  11      252.66      256.44     13.11 o 
  -3   8  11       46.33       38.23      4.95 o 
  -2   8  11      652.32      762.76     22.09 o 
  -1   8  11       19.64       24.32      5.13 o 
   0   8  11      265.25      258.51      9.55 o 
   1   8  11     1875.86     1837.80     29.31 o 
   2   8  11       44.83       57.03      6.55 o 
   3   8  11     2391.80     2344.60     37.55 o 
   4   8  11      170.74      156.04     10.90 o 
   5   8  11       46.01       47.40     10.42 o 
   6   8  11      897.84      831.66     23.30 o 
   7   8  11     3865.14     3744.98     60.25 o 
   8   8  11      136.85      125.82     11.82 o 
   9   8  11        1.64       -0.98      6.36 o 
  10   8  11       95.15       79.95     13.35 o 
  11   8  11        6.30       -0.85      7.80 o 
  12   8  11      858.04      867.40     28.88 o 
  13   8  11      138.77      152.63     19.20 o 
  14   8  11       34.33       26.20     13.73 o 
  15   8  11        0.04       -0.08     14.33 o 
  16   8  11      741.60      808.58     36.91 o 
  17   8  11        3.65        7.25     12.66 o 
 -20   9  11       64.81       72.36     14.01 o 
 -19   9  11      262.35      261.75     19.68 o 
 -18   9  11      112.58       82.45     13.32 o 
 -17   9  11       47.23       33.29      9.41 o 
 -16   9  11      104.93       98.53     11.61 o 
 -15   9  11     2424.87     2465.19     45.00 o 
 -14   9  11      238.43      213.55     13.79 o 
 -13   9  11      715.30      762.91     22.31 o 
 -12   9  11      127.93      116.62     10.65 o 
 -11   9  11      359.49      318.65     14.61 o 
 -10   9  11     1648.06     1607.73     31.82 o 
  -9   9  11     2647.81     2651.40     42.83 o 
  -8   9  11        3.18       -2.12      5.22 o 
  -7   9  11        3.01       -1.10      4.14 o 
  -6   9  11      402.49      468.38     14.05 o 
  -5   9  11      430.20      397.79     13.75 o 
  -4   9  11        0.79       14.58      6.95 o 
  -3   9  11      856.09      814.13     17.83 o 
  -2   9  11      531.95      681.26     19.27 o 
  -1   9  11     2728.33     2639.07     39.04 o 
   0   9  11     1054.35     1025.69     20.69 o 
   1   9  11     1626.76     1587.37     27.70 o 
   2   9  11     1936.77     1889.60     31.63 o 
   3   9  11     1324.28     1251.80     27.87 o 
   4   9  11      176.84      221.17     12.77 o 
   5   9  11     1963.86     1937.31     37.70 o 
   6   9  11      294.67      241.15     13.92 o 
   7   9  11     1076.72     1083.59     45.67 o 
   8   9  11     2158.89     2048.81     49.79 o 
   9   9  11       69.47       55.34     11.78 o 
  10   9  11        7.41       15.16      9.73 o 
  11   9  11     2253.81     2281.27     55.37 o 
  12   9  11      574.99      527.23     24.06 o 
  13   9  11       87.01       92.67     13.75 o 
  14   9  11       29.90       30.71     19.68 o 
  15   9  11      108.39       91.16     16.90 o 
  16   9  11        3.45       12.69     13.44 o 
 -19  10  11      117.61      123.76     16.09 o 
 -18  10  11       51.54       49.34     11.94 o
[truncated: 293,303 more chars]
